# Supplementary material for: Screening of Salt Stress Responsive Genes in Brachypodium distachyon (L.) Beauv. by Transcriptome Analysis
Source: Plants (Basel). 2020 Nov 9;9(11):1522. doi: 10.3390/plants9111522 (PMC7697870; doi:10.3390/plants9111522)
Supplement: Supplementary file 1 [file plants-09-01522-s001.zip]

Archive with 9 entries (8 files):
- Supplementary materials/
- Supplementary materials/Figure S1. REVIGO analysis results for genes downregulated in B. distachyon under salt stress.jpg
- Supplementary materials/Figure S2. ABA and BRs signal transduction pathway.jpg
- Supplementary materials/Table S1 Information of the 3120 upregulated and 996 downregulated unigenes in B. distachyon.xls
- Supplementary materials/Table S2 GO enrichment analysis of genes differentially expressed in B. distachyon under salt stress.xls
- Supplementary materials/Table S3 The MapMan pathways enrichment results of the dysregulated genes in B. distachyon.xls
- Supplementary materials/Table S4 KEGG enrichment analysis of genes differentially expressed in B. distachyon under salt stress.xls
- Supplementary materials/Table S5 Transcription factors differentially expressed under salt stress in B. distachyon.xls
- Supplementary materials/Table S6 The information of the qRT–PCR primers.xls
