# Supplementary material for: Screening of Salt Stress Responsive Genes in Brachypodium distachyon (L.) Beauv. by Transcriptome Analysis
Source: Plants (Basel). 2020 Nov 9;9(11):1522. doi: 10.3390/plants9111522 (PMC7697870; doi:10.3390/plants9111522)
Supplement: Supplementary file 1 [file plants-09-01522-s001.zip › Supplementary materials/Table S1 Information of the 3120 upregulated and 996 downregulated unigenes in B. distachyon.xls]

## Sheet: Upregulated
Table S1: Information of the 3120 upregulated and 996 downregulated unigenes in B. distachyon
gene_id	SALT_S	CK_S	log2FoldChange	pvalue	padj
BRADI2G30490	2739.06	105.479	4.69797	1.14231e-56	2.88021e-52
BRADI3G35310	548.677	45.5518	3.59106	7.12329e-42	8.98033e-38
BRADI2G52155	393.913	5.39138	6.17119	1.76948e-38	1.48719e-34
BRADI1G34670	975.278	87.1014	3.48413	1.54425e-37	9.73418e-34
BRADI4G18910	534.273	42.6249	3.64371	6.64451e-34	1.8615e-30
BRADI1G04690	621.751	57.0228	3.44385	1.77115e-33	4.46578e-30
BRADI3G20677	11357.7	18.7395	9.24176	1.13803e-32	2.60858e-29
BRADI1G59120	784.471	47.1458	4.05582	1.77073e-31	3.72059e-28
BRADI2G21340	1940.48	47.7456	5.34314	7.02403e-31	1.36234e-27
BRADI2G37720	558.176	94.0991	2.56763	7.11528e-30	1.28146e-26
BRADI1G44920	273.145	2.36554	6.8106	1.50589e-29	2.53129e-26
BRADI3G49310	337.146	8.21479	5.35594	1.77843e-29	2.80259e-26
BRADI3G19620	763.797	147.17	2.37626	7.44669e-28	1.10448e-24
BRADI1G10150	11549.7	3120	1.88814	3.95177e-27	5.53555e-24
BRADI4G01200	8221.05	2697.78	1.60759	4.28978e-27	5.69276e-24
BRADI2G12150	2553.95	120.487	4.40498	1.02965e-26	1.29809e-23
BRADI3G37640	324.811	17.3859	4.22402	1.37421e-26	1.64996e-23
BRADI2G30500	669.348	223.005	1.5861	3.28364e-26	3.76335e-23
BRADI4G34005	225.241	12.541	4.16664	3.99516e-26	4.37973e-23
BRADI2G12170	343.543	79.0586	2.11751	7.91986e-26	8.32047e-23
BRADI1G45710	2390.88	19.9894	6.8976	2.04288e-25	2.06036e-22
BRADI1G50970	1218.21	17.3101	6.13039	4.73976e-25	4.42623e-22
BRADI4G08597	1627.08	221.655	2.87491	1.11945e-24	9.73308e-22
BRADI2G57567	4422.05	343.26	3.68697	1.38263e-24	1.16206e-21
BRADI1G71580	1099.24	72.9289	3.91165	1.75459e-24	1.4271e-21
BRADI1G34920	463.032	24.3535	4.24283	2.92699e-24	2.30629e-21
BRADI2G54690	1350.77	0.594546	11.1126	4.11897e-24	3.14715e-21
BRADI5G21587	785.412	34.9693	4.48615	4.76075e-23	3.53051e-20
BRADI3G28657	395.571	4.57417	6.4322	5.0147e-23	3.61259e-20
BRADI1G75500	708.431	240.397	1.55866	5.28961e-23	3.70479e-20
BRADI3G30277	481.498	36.9097	3.70285	1.1579e-22	7.68295e-20
BRADI3G12950	454.106	94.0993	2.26799	2.32921e-22	1.50586e-19
BRADI5G15850	411.486	38.248	3.42416	3.53195e-22	2.22636e-19
BRADI4G09770	175.985	10.7371	4.0391	9.59598e-22	5.69637e-19
BRADI2G37750	122.297	17.1328	2.83585	9.7146e-22	5.69637e-19
BRADI1G25107	299.785	56.6053	2.40109	1.1016e-21	6.31269e-19
BRADI3G15040	21203.8	18.6028	10.1545	2.47829e-21	1.35842e-18
BRADI2G52790	4099.36	805.166	2.34792	1.30938e-20	7.02439e-18
BRADI1G60320	3121.57	196.914	3.98629	2.50771e-20	1.2904e-17
BRADI1G22030	354.182	4.21747	6.38152	3.53132e-20	1.78077e-17
BRADI1G57337	2783.26	0.581903	12.171	7.54154e-20	3.52134e-17
BRADI3G31140	158.314	15.1444	3.3821	9.43718e-20	4.32635e-17
BRADI1G45930	691.712	51.2901	3.75094	9.61634e-20	4.32976e-17
BRADI3G42190	796.99	30.2889	4.7138	1.49561e-19	6.50176e-17
BRADI1G68000	272.069	43.032	2.66155	1.5312e-19	6.54368e-17
BRADI3G42100	5229.31	1302.62	2.00498	2.73389e-19	1.14887e-16
BRADI3G10560	389.39	14.6409	4.73092	4.24337e-19	1.75397e-16
BRADI3G06740	260.002	2.36049	6.7519	4.33955e-19	1.7648e-16
BRADI2G13530	498.337	149.434	1.73891	4.86716e-19	1.94795e-16
BRADI2G34507	306.548	6.06685	5.6537	7.52951e-19	2.96639e-16
BRADI2G23350	505.764	0.581903	9.69854	8.61463e-19	3.34168e-16
BRADI2G11080	400.475	9.21421	5.42928	1.33338e-18	5.09393e-16
BRADI2G60300	188.977	17.7021	3.41892	1.38867e-18	5.22597e-16
BRADI3G56877	167.731	13.3683	3.64388	1.43888e-18	5.33529e-16
BRADI5G21650	1311.44	75.8662	4.10961	1.85604e-18	6.78234e-16
BRADI2G45320	1520.46	142.673	3.41243	1.91065e-18	6.88217e-16
BRADI1G24410	4710.57	38.3799	6.93747	1.95046e-18	6.92659e-16
BRADI1G03940	196.617	29.765	2.71794	2.08278e-18	7.29376e-16
BRADI4G41300	360.608	4.23516	6.40648	2.34506e-18	8.09978e-16
BRADI4G32265	210.887	5.46472	5.26703	2.38921e-18	8.14074e-16
BRADI4G44860	827.584	26.2713	4.97242	2.45758e-18	8.26205e-16
BRADI1G19660	629.83	20.6547	4.92558	3.21323e-18	1.06603e-15
BRADI5G04080	1128.81	66.3557	4.08779	3.50423e-18	1.14748e-15
BRADI2G48210	927.037	160.572	2.52775	5.39097e-18	1.67812e-15
BRADI1G26810	1125.82	419.157	1.42595	7.45611e-18	2.29266e-15
BRADI2G34280	270.045	14.1754	4.24662	9.04291e-18	2.74708e-15
BRADI5G22060	1802.6	15.5771	6.85126	1.03687e-17	3.11235e-15
BRADI1G72762	553.223	14.1982	5.28095	1.6418e-17	4.87017e-15
BRADI1G31240	188.17	23.8853	2.98	2.11129e-17	6.19e-15
BRADI1G32870	260.899	0	10.5959	2.16483e-17	6.27403e-15
BRADI2G49567	224.603	37.3472	2.59148	2.21481e-17	6.34592e-15
BRADI4G25750	83563.5	1696.47	5.62223	2.46386e-17	6.98019e-15
BRADI5G14490	4222.25	615.31	2.77841	2.54918e-17	7.06492e-15
BRADI2G59330	237.428	47.1558	2.33504	2.95508e-17	8.09885e-15
BRADI3G33300	178.366	34.6706	2.35801	3.78485e-17	1.02614e-14
BRADI2G47280	204.489	19.5009	3.38815	4.49498e-17	1.20571e-14
BRADI4G19450	108.42	5.43943	4.30991	4.57854e-17	1.21519e-14
BRADI3G38227	1325.08	74.3407	4.15451	5.44025e-17	1.41841e-14
BRADI1G63610	2804.3	417.154	2.74885	5.45673e-17	1.41841e-14
BRADI3G43810	459.021	130.106	1.81922	5.52619e-17	1.42181e-14
BRADI1G64770	451.856	67.6384	2.73782	5.79896e-17	1.47692e-14
BRADI1G03947	3810.62	143.652	4.7285	6.97178e-17	1.75786e-14
BRADI2G33317	834.041	30.1622	4.78839	8.31697e-17	2.07628e-14
BRADI5G18767	4539.69	1014.19	2.16195	9.2551e-17	2.28782e-14
BRADI1G28490	2288.21	222.654	3.36113	1.11618e-16	2.73236e-14
BRADI3G52390	727.125	252.252	1.52629	1.36631e-16	3.31251e-14
BRADI1G08570	6899.22	1383.99	2.31754	1.41573e-16	3.39964e-14
BRADI1G35340	131.752	6.02639	4.44296	1.55043e-16	3.68799e-14
BRADI2G02290	236.767	3.60269	6.02585	2.08223e-16	4.86123e-14
BRADI1G24125	1952.18	74.282	4.71623	2.42566e-16	5.56005e-14
BRADI2G13520	241.863	81.7681	1.56747	2.69114e-16	6.113e-14
BRADI1G13670	418.094	136.941	1.61003	2.87861e-16	6.48047e-14
BRADI4G24110	1201.8	485.653	1.30692	3.17372e-16	7.0195e-14
BRADI2G38660	7942.03	611.158	3.69972	3.8658e-16	8.47585e-14
novel.322	192.518	1.19668	7.30728	4.78286e-16	1.03961e-13
BRADI1G75730	4109.56	111.726	5.20012	4.97965e-16	1.07313e-13
BRADI1G22320	156.526	2.3529	6.02038	5.58347e-16	1.19306e-13
BRADI1G16230	324.779	10.8207	4.90072	5.91508e-16	1.24724e-13
BRADI5G09790	642.637	1.4674	8.74366	5.93592e-16	1.24724e-13
BRADI1G06680	141.966	2.67672	5.70623	7.4111e-16	1.54433e-13
BRADI4G39610	200.337	24.027	3.0568	8.4297e-16	1.74218e-13
BRADI2G12057	1881.53	107.6	4.12703	8.9426e-16	1.81838e-13
BRADI1G37210	198.425	6.60324	4.89714	1.02955e-15	2.06024e-13
BRADI5G15490	402.029	38.7135	3.37264	1.43431e-15	2.80347e-13
BRADI5G02280	177.464	10.6435	4.05861	1.64216e-15	3.18504e-13
BRADI2G15510	226.305	5.27998	5.43295	1.66913e-15	3.21264e-13
BRADI5G22330	252.615	13.5935	4.21276	1.92372e-15	3.6746e-13
BRADI2G39290	1646.67	227.393	2.85543	2.45762e-15	4.65913e-13
BRADI1G15126	155.735	19.1973	3.01594	2.50203e-15	4.7008e-13
BRADI2G35467	284.434	26.0839	3.4427	2.73025e-15	5.0618e-13
BRADI3G44260	1512.43	0	13.1296	2.76267e-15	5.08452e-13
BRADI2G10970	3109.52	597.811	2.37889	2.8099e-15	5.13396e-13
BRADI1G35477	502.412	35.4145	3.82541	3.73767e-15	6.73155e-13
BRADI1G59510	480.958	2.98791	7.3187	4.81042e-15	8.60212e-13
BRADI1G23550	1174.54	82.7782	3.82519	5.18392e-15	9.14038e-13
BRADI1G33440	175.312	37.0233	2.24123	8.42761e-15	1.44554e-12
BRADI5G01360	409.628	75.9597	2.42944	8.63088e-15	1.4704e-12
BRADI2G04847	1567.87	46.7262	5.06681	9.06492e-15	1.53168e-12
BRADI1G30797	175.162	15.3392	3.50613	9.11209e-15	1.53168e-12
BRADI3G01880	954.891	18.5042	5.68773	9.67838e-15	1.6161e-12
BRADI3G07450	285.606	7.63034	5.22714	9.85263e-15	1.63437e-12
BRADI3G33355	648.014	43.5204	3.89569	9.98819e-15	1.64603e-12
BRADI1G20690	75.7065	2.41865	4.95559	1.03947e-14	1.7019e-12
BRADI1G01610	113.095	1.81651	5.9463	1.42632e-14	2.30533e-12
BRADI5G18360	135.177	1.16381	6.80106	1.44802e-14	2.3255e-12
BRADI1G77820	1060.13	2.03666	8.99783	1.76964e-14	2.80626e-12
BRADI1G08410	3873.13	379.515	3.35089	1.80744e-14	2.84831e-12
BRADI2G20570	1074.9	236.007	2.18724	2.17281e-14	3.4028e-12
BRADI1G24120	561.801	21.955	4.67787	2.31216e-14	3.58431e-12
BRADI3G30540	792.89	177.929	2.15503	2.31714e-14	3.58431e-12
BRADI3G31967	163.379	4.74626	5.08519	2.4822e-14	3.81623e-12
BRADI3G35250	98.6143	6.71197	3.88062	3.00481e-14	4.59171e-12
BRADI1G71210	705.314	15.1546	5.53408	3.09159e-14	4.69586e-12
BRADI2G01990	772.474	337.628	1.19401	3.96169e-14	5.98144e-12
BRADI3G59237	2444.87	1217	1.00631	4.53777e-14	6.81043e-12
BRADI1G19640	1442.1	254.221	2.50358	4.76169e-14	7.10421e-12
BRADI2G48710	329.302	6.25413	5.70768	4.81344e-14	7.13918e-12
BRADI1G29267	608.153	37.4081	4.02133	5.27496e-14	7.73272e-12
BRADI5G04540	166.541	2.42624	6.09335	5.32584e-14	7.76218e-12
BRADI3G33010	301.365	30.8529	3.28343	5.36991e-14	7.78143e-12
BRADI1G01310	331.053	27.1945	3.6058	5.69275e-14	8.169e-12
BRADI1G13760	839.788	380.634	1.14217	5.70217e-14	8.169e-12
BRADI2G24197	323.095	33.2691	3.27751	6.00575e-14	8.55532e-12
BRADI4G32440	373.315	67.6562	2.46348	6.2991e-14	8.92278e-12
BRADI3G52150	89.282	1.53315	5.87232	6.86189e-14	9.66568e-12
novel.379	2845.4	116.89	4.60502	6.91215e-14	9.68238e-12
BRADI3G58920	1386.8	29.6439	5.54454	7.64637e-14	1.06517e-11
BRADI2G56240	389.478	106.175	1.87291	8.55457e-14	1.18514e-11
BRADI5G17150	2275.63	51.8089	5.45576	8.84336e-14	1.21845e-11
BRADI1G70810	417.91	101.659	2.03787	9.44496e-14	1.29427e-11
BRADI4G08647	445.887	13.677	5.02485	9.53876e-14	1.30005e-11
BRADI1G32810	1617.58	24.6977	6.03042	1.14439e-13	1.54303e-11
BRADI3G55890	680.144	60.3723	3.49294	1.23331e-13	1.65407e-11
BRADI3G11470	174.405	0.581903	8.16416	1.29007e-13	1.72105e-11
BRADI4G36240	1070.16	65.2077	4.0346	1.31991e-13	1.75159e-11
BRADI5G09130	977.099	11.3116	6.42732	1.33524e-13	1.76266e-11
BRADI2G42740	576.299	144.989	1.98956	1.40391e-13	1.84365e-11
BRADI2G37040	568.938	9.19398	5.94346	1.53386e-13	2.00388e-11
BRADI1G20250	1035.3	49.6356	4.38041	1.68701e-13	2.19259e-11
BRADI1G50057	438.15	15.7111	4.79835	1.70436e-13	2.20378e-11
BRADI2G50317	271.277	70.2291	1.94559	1.72841e-13	2.22348e-11
BRADI1G00710	487.749	19.3695	4.64818	1.88467e-13	2.41219e-11
BRADI3G50420	5688.02	73.0531	6.28208	2.15654e-13	2.74621e-11
BRADI2G00220	1082.09	24.3587	5.46942	2.42032e-13	3.06663e-11
novel.1990	169.66	28.3558	2.58259	2.64544e-13	3.33459e-11
BRADI1G76387	542.337	120.998	2.16474	2.65825e-13	3.33459e-11
BRADI5G01900	1068.54	142.515	2.90612	2.93766e-13	3.64877e-11
BRADI2G10520	484.956	39.8066	3.60377	3.03897e-13	3.7561e-11
BRADI1G22360	193.166	7.15732	4.74319	3.27062e-13	4.0227e-11
BRADI5G01850	86.178	1.84939	5.54698	4.81864e-13	5.86943e-11
BRADI5G09610	2238.07	4.4022	8.97975	4.87963e-13	5.91514e-11
BRADI4G02600	859.765	31.2099	4.78047	4.95296e-13	5.97531e-11
BRADI4G11540	1821.31	10.2743	7.46347	5.3081e-13	6.37326e-11
BRADI1G48470	3108.55	223.328	3.79854	6.36678e-13	7.60815e-11
BRADI3G05010	2111.44	960.487	1.13594	6.75663e-13	8.03592e-11
BRADI1G61397	294.463	0.581903	8.92662	6.82847e-13	8.08325e-11
BRADI5G18377	492.954	65.4853	2.91308	7.07296e-13	8.33354e-11
BRADI4G33000	507.832	91.825	2.46477	7.52446e-13	8.82427e-11
BRADI1G00560	2232.88	169.166	3.72188	8.44611e-13	9.85927e-11
BRADI2G58750	183.612	36.7249	2.31667	8.85371e-13	1.02874e-10
BRADI3G52530	1631.04	676.84	1.26839	9.71043e-13	1.11814e-10
BRADI2G46630	677.031	112.725	2.58606	9.7118e-13	1.11814e-10
BRADI1G56540	1379.98	123.425	3.48208	1.00397e-12	1.15065e-10
BRADI3G43000	103.381	1.19668	6.40654	1.02572e-12	1.17025e-10
BRADI1G57800	96.6933	6.07191	3.98954	1.05239e-12	1.19527e-10
BRADI1G38330	415.189	19.2	4.42967	1.19704e-12	1.35346e-10
BRADI2G26860	107.655	4.29332	4.65014	1.26893e-12	1.42834e-10
BRADI1G47040	116.166	28.1356	2.04657	1.27576e-12	1.42964e-10
BRADI1G09090	902.099	61.2303	3.88019	1.49553e-12	1.66116e-10
BRADI1G29570	130.914	19.883	2.7103	1.51672e-12	1.67731e-10
BRADI3G40100	631.684	15.1647	5.37493	1.53321e-12	1.68814e-10
BRADI2G28100	78.718	0.872855	6.43217	1.79954e-12	1.97276e-10
BRADI3G49250	10455.3	797.975	3.71165	2.08898e-12	2.28016e-10
BRADI3G15027	177.385	25.9319	2.77537	2.24615e-12	2.44114e-10
BRADI4G33237	268.734	3.87341	6.10461	2.5122e-12	2.71857e-10
BRADI2G08310	550.515	48.5725	3.5036	2.60232e-12	2.80406e-10
BRADI5G15010	211.724	0.594546	8.44227	2.78477e-12	2.98788e-10
BRADI2G54510	112.953	12.0907	3.21837	2.93507e-12	3.1358e-10
BRADI1G76970	1007.58	39.8473	4.65748	3.22369e-12	3.42963e-10
BRADI5G09670	2747.43	139.546	4.29847	3.56101e-12	3.77043e-10
BRADI2G17067	2444.04	54.3796	5.48852	3.57393e-12	3.77043e-10
BRADI1G38080	279.22	41.4965	2.74881	3.84599e-12	4.04053e-10
BRADI2G15367	172.167	0.90573	7.55946	3.8979e-12	4.07808e-10
BRADI5G27260	3334.85	797.564	2.06373	4.10588e-12	4.27792e-10
BRADI2G34650	403.105	5.29529	6.23569	4.21322e-12	4.37169e-10
BRADI3G45740	399.275	6.95994	5.83916	4.24934e-12	4.3911e-10
BRADI1G50760	1561.98	31.683	5.62177	4.30206e-12	4.42743e-10
BRADI2G34360	302.643	6.85372	5.45619	4.47068e-12	4.58226e-10
BRADI1G20270	1669.77	173.014	3.27082	4.72589e-12	4.82424e-10
BRADI3G35670	3227.96	15.4506	7.70422	5.14461e-12	5.2305e-10
BRADI1G68730	78.9547	3.58245	4.43995	6.36992e-12	6.45025e-10
BRADI1G45790	104.097	9.83389	3.40835	6.50703e-12	6.56273e-10
BRADI3G24010	297.111	23.42	3.66175	6.8835e-12	6.91476e-10
BRADI1G22140	466.62	11.0788	5.39187	7.18815e-12	7.19214e-10
BRADI2G44390	250.329	14.7523	4.08037	7.29183e-12	7.24502e-10
BRADI3G29780	133.617	0.938606	7.18046	7.29846e-12	7.24502e-10
BRADI1G38687	5380.56	1714.56	1.64971	7.36515e-12	7.28255e-10
BRADI5G15285	372.577	62.2244	2.57889	8.19844e-12	8.04341e-10
BRADI2G24737	318.769	21.783	3.86751	8.52626e-12	8.30043e-10
BRADI1G49410	209.712	0	10.28	9.11507e-12	8.79385e-10
BRADI4G19577	494.598	9.53804	5.68991	9.58355e-12	9.18782e-10
BRADI1G37600	1897.99	39.8923	5.57231	9.82714e-12	9.38566e-10
BRADI1G74050	287.814	3.37495	6.41708	9.86474e-12	9.38602e-10
BRADI1G43680	169.358	26.987	2.65411	1.00194e-11	9.49734e-10
BRADI1G30920	131.705	27.5638	2.25686	1.02796e-11	9.70747e-10
BRADI2G52090	345.411	5.66463	5.92018	1.07515e-11	1.00777e-09
BRADI2G47590	301.378	3.50406	6.40408	1.11358e-11	1.03992e-09
BRADI2G17982	355.623	29.9621	3.5706	1.14637e-11	1.05878e-09
BRADI3G59496	107.866	12.3766	3.1187	1.15147e-11	1.05961e-09
BRADI3G08150	46.2438	3.96444	3.5398	1.21486e-11	1.11387e-09
BRADI1G07780	1017.78	51.4695	4.30572	1.22031e-11	1.11482e-09
BRADI1G01920	772.224	8.03271	6.58135	1.31063e-11	1.193e-09
BRADI2G49781	87.6826	0	9.02347	1.3522e-11	1.22425e-09
BRADI1G13090	795.066	173.74	2.19339	1.35759e-11	1.22425e-09
BRADI2G36740	986.155	73.3484	3.74962	1.35952e-11	1.22425e-09
BRADI1G54660	133.762	3.9518	5.07986	1.37972e-11	1.23802e-09
BRADI1G10650	146.003	1.48004	6.59787	1.44456e-11	1.2916e-09
BRADI4G20520	12230.3	62.1251	7.62156	1.52405e-11	1.35785e-09
BRADI1G36847	98.4331	9.06487	3.43531	1.54153e-11	1.3686e-09
BRADI2G17550	1605.43	13.166	6.92739	1.72926e-11	1.52453e-09
BRADI3G45080	631.63	0	11.87	2.04026e-11	1.79244e-09
BRADI2G53120	2055.81	180.979	3.50559	2.31021e-11	2.01556e-09
BRADI1G01820	277.425	10.5399	4.71291	2.41287e-11	2.09786e-09
BRADI3G32360	201.555	1.4674	7.07029	3.05497e-11	2.62e-09
BRADI1G49160	505.812	74.7955	2.75785	3.09712e-11	2.6382e-09
BRADI4G33490	494.073	9.73796	5.65641	3.10916e-11	2.63954e-09
BRADI1G24880	57.9029	0	8.42686	3.22564e-11	2.72924e-09
BRADI3G08200	423.583	39.1537	3.43471	3.36737e-11	2.8322e-09
BRADI2G60390	659.032	199.603	1.7232	3.44425e-11	2.88516e-09
BRADI3G07010	19239	1918.02	3.32626	3.51859e-11	2.93768e-09
BRADI1G66720	1088.38	2.90952	8.53066	3.54122e-11	2.94681e-09
BRADI2G17530	1837.83	4.79683	8.57765	4.09187e-11	3.3827e-09
BRADI4G40400	2067.09	180.207	3.51917	4.28973e-11	3.53468e-09
BRADI4G20180	300.158	56.3953	2.41376	4.30553e-11	3.53614e-09
BRADI4G44070	91.02	9.56066	3.26121	4.34386e-11	3.55604e-09
BRADI4G32310	667.838	12.9965	5.68163	4.42167e-11	3.60802e-09
BRADI3G06150	97.9907	6.07191	4.01158	4.5174e-11	3.6675e-09
BRADI2G11730	60.084	5.71015	3.38362	4.52364e-11	3.6675e-09
BRADI4G05455	205.496	3.89869	5.70877	4.63732e-11	3.74761e-09
BRADI1G74410	1456.2	19.6479	6.2092	4.75704e-11	3.81988e-09
BRADI2G32600	1349.19	591.446	1.19015	4.95678e-11	3.9618e-09
BRADI2G46190	514.181	146.598	1.80957	4.96522e-11	3.9618e-09
BRADI3G55100	262.832	4.35402	5.922	6.41317e-11	5.06901e-09
BRADI5G23690	268.626	18.4864	3.85754	7.52548e-11	5.89278e-09
BRADI1G32920	1183.66	188.272	2.65161	7.63837e-11	5.96266e-09
BRADI3G19730	10472.7	104.556	6.64607	7.76648e-11	6.04395e-09
BRADI3G10887	539.806	8.80933	5.93582	7.92713e-11	6.12155e-09
BRADI2G33165	159.092	20.05	2.98885	7.93903e-11	6.12155e-09
BRADI2G34240	6716.09	1083.77	2.63148	7.97722e-11	6.13225e-09
BRADI2G25040	281.835	110.427	1.35496	8.15061e-11	6.24649e-09
BRADI2G11320	316.898	3.82789	6.35484	8.52505e-11	6.51365e-09
BRADI1G13260	122.102	11.8756	3.35984	8.59295e-11	6.5457e-09
BRADI1G48670	871.835	316.717	1.46053	8.73278e-11	6.61226e-09
BRADI2G04330	745.859	75.5903	3.30268	9.0232e-11	6.81171e-09
BRADI1G59550	103.028	1.16381	6.41716	9.3132e-11	7.00965e-09
BRADI2G09300	503.119	66.1131	2.92555	9.39284e-11	7.04854e-09
BRADI1G68310	403.715	3.21311	6.95451	9.49582e-11	7.10468e-09
BRADI2G04360	192.35	3.97962	5.59726	1.05173e-10	7.84563e-09
BRADI3G13770	137.457	17.133	2.99593	1.11082e-10	8.262e-09
BRADI5G09170	5327.77	1888.12	1.49648	1.18649e-10	8.79884e-09
BRADI5G24020	140.955	44.6437	1.65617	1.41504e-10	1.04324e-08
BRADI1G73190	494.79	3.90628	6.97958	1.43248e-10	1.05302e-08
BRADI2G57620	185.821	10.6663	4.12396	1.50862e-10	1.10256e-08
BRADI2G35440	7803.75	577.334	3.75663	1.53854e-10	1.12118e-08
BRADI5G03640	59.6851	1.51292	5.29244	1.59314e-10	1.15762e-08
BRADI1G24230	767.433	7.14722	6.74123	1.62971e-10	1.18079e-08
BRADI2G18640	610.147	222.906	1.45241	1.68807e-10	1.21957e-08
BRADI1G66000	394.266	20.3385	4.27218	1.76944e-10	1.27107e-08
BRADI3G42240	87.0344	6.42356	3.7614	1.80663e-10	1.2941e-08
BRADI1G60750	877.367	40.1431	4.44775	1.87336e-10	1.3381e-08
BRADI2G33160	121.906	4.27563	4.83007	1.91085e-10	1.36102e-08
BRADI1G48620	104.369	3.87087	4.7356	1.9198e-10	1.36354e-08
BRADI2G04230	661.275	19.5442	5.07565	1.98254e-10	1.40415e-08
BRADI2G05650	708.468	127.153	2.47675	2.01616e-10	1.42397e-08
BRADI4G44027	3580.63	81.1285	5.46351	2.06315e-10	1.45308e-08
BRADI4G32680	336.202	1.74571	7.56068	2.12377e-10	1.49161e-08
BRADI2G37340	1029.26	49.3522	4.38087	2.13221e-10	1.49338e-08
BRADI2G37310	547.246	201.318	1.44194	2.24297e-10	1.56227e-08
BRADI4G38790	84.8671	0	8.97206	2.27493e-10	1.58017e-08
BRADI1G72110	2634.74	13.2622	7.6309	2.53239e-10	1.74936e-08
BRADI1G32620	1742.11	86.4822	4.3314	2.54901e-10	1.75603e-08
BRADI3G04330	94.9079	2.68178	5.12622	2.67006e-10	1.82943e-08
BRADI2G27930	235.059	45.1597	2.37979	2.69595e-10	1.83824e-08
BRADI2G51120	1318.03	3.29909	8.63722	2.77658e-10	1.88703e-08
BRADI4G27570	321.685	36.3909	3.1438	2.80325e-10	1.90003e-08
BRADI1G49920	1303.02	0.290952	11.9527	2.85869e-10	1.92725e-08
BRADI1G06690	102.266	0.581903	7.39852	2.88199e-10	1.93269e-08
BRADI4G44400	26291.7	6584.92	1.99737	2.88209e-10	1.93269e-08
BRADI3G21020	226.703	48.1553	2.2299	3.00169e-10	2.00755e-08
BRADI1G64650	767.113	53.5241	3.83926	3.06028e-10	2.04132e-08
BRADI4G13580	689.485	29.2414	4.55789	3.36766e-10	2.23453e-08
BRADI4G19030	253.002	85.0016	1.56957	3.46482e-10	2.29297e-08
BRADI4G34040	3592.62	1130.52	1.6678	3.55037e-10	2.34343e-08
BRADI4G34420	3930.46	242.483	4.01828	3.63061e-10	2.38275e-08
BRADI4G18920	113.427	5.68487	4.30664	3.63829e-10	2.38275e-08
novel.1072	103.596	4.63738	4.49199	3.78083e-10	2.45695e-08
BRADI4G30340	92.8988	3.73419	4.65212	3.96115e-10	2.56752e-08
BRADI2G01040	447.4	62.6772	2.83352	3.99072e-10	2.58005e-08
BRADI3G01137	297.01	47.7784	2.63259	4.07997e-10	2.631e-08
BRADI2G17210	203.731	27.3945	2.89123	4.274e-10	2.7491e-08
BRADI1G08310	1724.32	200.465	3.1041	4.43514e-10	2.83827e-08
BRADI4G33902	189.445	59.6463	1.66622	5.00551e-10	3.18709e-08
BRADI1G65100	147.829	1.16381	6.94716	5.23661e-10	3.31748e-08
BRADI2G47520	82.1143	3.88351	4.38701	5.32428e-10	3.3592e-08
BRADI4G27590	119.462	12.6575	3.23308	5.3291e-10	3.3592e-08
BRADI2G55620	181.83	9.08764	4.31715	5.42205e-10	3.40926e-08
BRADI5G17110	922.93	263.075	1.81162	5.44946e-10	3.41798e-08
BRADI2G34790	1572.42	75.2844	4.38378	5.61168e-10	3.5024e-08
BRADI2G26760	6314.3	254.696	4.63173	5.69398e-10	3.54489e-08
BRADI3G50410	340.711	3.23334	6.70384	5.82998e-10	3.62062e-08
BRADI4G04420	227.609	42.8044	2.40792	6.12812e-10	3.79642e-08
BRADI1G72430	3752.78	210.058	4.15885	6.63041e-10	4.09753e-08
BRADI1G63790	510.589	63.2997	3.01016	6.70021e-10	4.13054e-08
BRADI3G42060	3353.29	175.737	4.25362	6.78066e-10	4.16994e-08
BRADI3G13880	86.941	13.844	2.64408	7.03629e-10	4.31662e-08
BRADI1G22310	66.7096	0.290952	7.66708	7.34833e-10	4.4971e-08
BRADI2G24220	1142.18	72.8685	3.96873	7.61774e-10	4.6468e-08
BRADI1G10630	1064.53	302.701	1.81482	7.62979e-10	4.6468e-08
BRADI1G78240	9513.06	350.56	4.76193	8.05839e-10	4.88424e-08
BRADI5G17610	96.8463	1.54579	5.98094	8.28811e-10	5.01143e-08
BRADI2G53800	459.018	35.6447	3.68593	8.51607e-10	5.13694e-08
BRADI4G36610	142.583	0.290952	8.76163	8.61916e-10	5.18672e-08
BRADI3G26840	437.785	7.05857	5.95556	9.0073e-10	5.40739e-08
novel.730	262.466	17.09	3.9371	9.32925e-10	5.57798e-08
BRADI1G72440	4789.47	262.184	4.19123	9.34845e-10	5.57798e-08
BRADI3G30670	566.896	234.79	1.27032	9.89131e-10	5.88206e-08
BRADI5G00550	150.705	1.19668	6.96053	9.9399e-10	5.88524e-08
BRADI2G00880	2073.76	22.5853	6.51778	9.94334e-10	5.88524e-08
BRADI3G34950	221.823	3.22575	6.08477	1.0278e-09	6.05488e-08
BRADI2G52050	494.485	0.581903	9.68928	1.10457e-09	6.47687e-08
BRADI2G49340	189.032	5.11055	5.20298	1.12871e-09	6.60308e-08
BRADI2G08730	399.951	0.581903	9.3809	1.1758e-09	6.84678e-08
BRADI1G01150	152.026	0.290952	8.8527	1.18526e-09	6.88599e-08
BRADI1G76630	1698.51	17.0168	6.63751	1.23608e-09	7.14829e-08
BRADI1G55770	2128.61	216.084	3.30046	1.24598e-09	7.18906e-08
BRADI2G61247	459.759	1.79123	7.99292	1.29641e-09	7.429e-08
BRADI4G22660	1295.8	112.571	3.52497	1.36739e-09	7.80031e-08
BRADI3G34610	585.533	65.9183	3.1497	1.42193e-09	8.09313e-08
BRADI2G13190	2581.08	64.8058	5.31449	1.54068e-09	8.74925e-08
BRADI4G05980	6321.61	156.278	5.33764	1.55729e-09	8.82373e-08
BRADI2G53570	86.9625	2.52992	5.1322	1.5701e-09	8.87633e-08
BRADI2G55697	176.934	12.6498	3.80116	1.58703e-09	8.95198e-08
BRADI3G37020	226.97	48.3932	2.22799	1.63057e-09	9.17703e-08
BRADI3G10270	93.947	2.43888	5.26635	1.7091e-09	9.59762e-08
BRADI3G19767	222.684	88.2627	1.33202	1.73714e-09	9.73338e-08
BRADI2G52000	59.5865	0	8.46405	1.79975e-09	1.00451e-07
BRADI1G51897	58.2384	0.885497	6.00327	1.80074e-09	1.00451e-07
BRADI4G19040	286.084	20.1359	3.82752	1.8212e-09	1.01368e-07
BRADI4G29246	116.401	0.594546	7.58244	1.856e-09	1.03077e-07
BRADI1G35710	108.983	10.0515	3.43827	1.88943e-09	1.04703e-07
BRADI1G34327	442.176	178.764	1.30583	1.89614e-09	1.04845e-07
BRADI3G37890	44.5318	0	8.04813	1.92117e-09	1.05996e-07
BRADI3G30547	822.664	217.194	1.92133	2.03895e-09	1.12249e-07
BRADI1G46280	468.044	142.824	1.71145	2.04727e-09	1.12462e-07
BRADI1G70590	88.257	6.34262	3.79587	2.11313e-09	1.15827e-07
BRADI5G21130	86.3981	2.13529	5.33408	2.44905e-09	1.32796e-07
BRADI2G02320	224.457	14.0515	3.99037	2.538e-09	1.37324e-07
BRADI3G53987	153.253	5.82901	4.72052	2.73047e-09	1.47422e-07
BRADI3G26690	181.388	17.0114	3.41112	2.76692e-09	1.49071e-07
BRADI2G17680	15847.3	1883.79	3.07245	2.81879e-09	1.51219e-07
BRADI4G01060	67.0895	0.581903	6.7878	2.87233e-09	1.53764e-07
BRADI2G32670	189.286	24.8215	2.9277	2.90539e-09	1.55205e-07
BRADI3G55600	158.69	48.9901	1.69125	2.92663e-09	1.56008e-07
BRADI1G60680	184.431	2.94239	5.95095	3.03663e-09	1.61191e-07
BRADI2G16560	5400.33	119.492	5.49746	3.0721e-09	1.62731e-07
BRADI2G47600	115.614	2.34025	5.59587	3.10849e-09	1.64313e-07
BRADI4G34770	115.023	0	9.41392	3.18014e-09	1.67281e-07
BRADI4G23340	42.0645	1.17645	5.11626	3.18454e-09	1.67281e-07
BRADI3G13727	266.4	25.7805	3.3653	3.2882e-09	1.72368e-07
BRADI2G34030	1068.07	430.236	1.31156	3.3406e-09	1.74751e-07
BRADI2G18030	5388.13	403.355	3.73938	3.39314e-09	1.77132e-07
BRADI4G35680	3921.16	452.126	3.11625	3.57539e-09	1.85876e-07
BRADI1G43160	980.156	30.4483	5.00632	3.76272e-09	1.94412e-07
BRADI2G53470	2052.96	322.094	2.67182	3.89009e-09	2.00114e-07
BRADI1G64700	850.088	71.1021	3.57953	3.8903e-09	2.00114e-07
BRADI1G17940	129.652	2.98032	5.43082	3.89688e-09	2.00114e-07
BRADI4G28870	195.726	21.9246	3.15722	3.98837e-09	2.04396e-07
BRADI1G43560	298.021	21.6085	3.78257	4.12802e-09	2.10696e-07
BRADI2G32520	297.194	15.2836	4.27766	4.22025e-09	2.14969e-07
BRADI1G77580	1144.9	409.455	1.48409	4.24389e-09	2.15737e-07
BRADI4G36955	67.7888	3.67349	4.21194	4.27152e-09	2.16705e-07
BRADI2G16570	782.532	11.2003	6.12126	4.32781e-09	2.19119e-07
BRADI1G22450	508.702	29.7272	4.09508	4.35996e-09	2.20109e-07
BRADI1G50030	555.941	21.3759	4.69761	4.36482e-09	2.20109e-07
BRADI1G09460	7154.55	1174.45	2.60673	4.57787e-09	2.29933e-07
BRADI5G09580	38.5885	0	7.84016	4.9476e-09	2.46206e-07
novel.2062	56.6837	0	8.39419	4.95068e-09	2.46206e-07
BRADI1G24640	358.882	27.5287	3.70075	5.04775e-09	2.50539e-07
BRADI4G07290	123.824	11.9135	3.37605	5.22473e-09	2.58307e-07
BRADI1G50090	118.325	6.29711	4.22378	5.31945e-09	2.62475e-07
BRADI3G60880	1390.05	9.04478	7.25798	5.53529e-09	2.7206e-07
novel.1351	74.2173	13.2417	2.49647	5.57849e-09	2.7365e-07
BRADI4G27760	249.301	2.03666	6.90935	5.74771e-09	2.80858e-07
BRADI5G15480	101.861	3.28391	4.93814	5.80485e-09	2.82555e-07
BRADI1G13000	84.3964	0.290952	8.00668	5.83042e-09	2.83253e-07
BRADI5G10010	47.1892	1.48763	4.96318	6.19289e-09	3.00284e-07
BRADI3G42780	834.785	118.24	2.81983	6.28629e-09	3.04228e-07
BRADI2G09680	125.138	0.872855	7.11979	6.73818e-09	3.2485e-07
BRADI2G01380	88.3084	15.4505	2.5143	7.07685e-09	3.39878e-07
BRADI3G03370	106.469	6.34516	4.06587	7.1068e-09	3.40667e-07
BRADI4G04210	155.995	0.938606	7.39891	7.26162e-09	3.47428e-07
BRADI4G01050	31.0083	0	7.52709	7.27842e-09	3.47572e-07
BRADI4G21240	187.776	20.2043	3.21007	7.6151e-09	3.62963e-07
BRADI1G10940	485.667	62.0651	2.96791	7.90454e-09	3.75339e-07
BRADI3G00310	296.385	9.40642	4.97694	8.19555e-09	3.87697e-07
BRADI2G07000	948.656	334.856	1.5013	8.4143e-09	3.96557e-07
BRADI4G44590	463.844	63.7928	2.86197	8.4528e-09	3.97628e-07
BRADI1G47250	2721.93	49.9645	5.76668	8.55169e-09	4.00785e-07
BRADI2G16860	122.213	15.1747	3.00783	8.78609e-09	4.11006e-07
BRADI1G75070	79.8523	0.872855	6.46232	8.84167e-09	4.12841e-07
BRADI2G51210	682.82	179.784	1.924	9.10207e-09	4.24214e-07
novel.699	331.766	21.368	3.95553	9.19485e-09	4.27747e-07
BRADI3G38000	206.26	2.03666	6.63486	9.28189e-09	4.30603e-07
BRADI4G30437	339.495	20.6472	4.03534	9.7201e-09	4.49346e-07
BRADI1G19070	558.471	22.5622	4.62991	9.73043e-09	4.49346e-07
BRADI2G22340	34.3316	0	7.6655	1.03778e-08	4.77231e-07
BRADI3G34220	82.0131	4.73867	4.09479	1.04353e-08	4.78393e-07
BRADI4G13697	65.589	0.872855	6.18114	1.04866e-08	4.79871e-07
BRADI3G35640	1232.15	226.815	2.4407	1.08964e-08	4.95924e-07
BRADI5G27650	203.926	1.45476	7.10104	1.15926e-08	5.24769e-07
BRADI5G14240	166.541	45.6151	1.87073	1.1929e-08	5.3903e-07
BRADI4G18260	487.411	168.589	1.53098	1.20254e-08	5.42411e-07
BRADI3G30490	1146.12	183.959	2.63839	1.2605e-08	5.6754e-07
BRADI2G49912	3659.71	184.729	4.30771	1.30181e-08	5.85094e-07
BRADI2G57180	395.385	45.6231	3.11343	1.30628e-08	5.86059e-07
BRADI3G27926	158.752	44.0972	1.85054	1.31357e-08	5.88282e-07
BRADI1G10930	1188.23	92.9426	3.67707	1.34644e-08	6.01936e-07
BRADI1G50750	196.494	29.421	2.73881	1.35148e-08	6.03117e-07
BRADI1G21880	861.034	171.827	2.32491	1.36637e-08	6.08687e-07
BRADI1G38780	1689.74	111.15	3.92517	1.3998e-08	6.21553e-07
BRADI1G77840	769.515	15.0737	5.67008	1.41808e-08	6.2839e-07
BRADI3G38027	110.824	1.77858	5.93775	1.42369e-08	6.29771e-07
BRADI1G14240	95.2643	6.02134	3.97658	1.4296e-08	6.31278e-07
BRADI3G47800	232.037	60.6254	1.93345	1.47285e-08	6.48104e-07
BRADI3G38370	77.4636	0.872855	6.42402	1.50053e-08	6.59134e-07
BRADI1G65750	3457.64	185.46	4.22019	1.50419e-08	6.59596e-07
BRADI1G32470	635.046	118.096	2.42733	1.5183e-08	6.64625e-07
BRADI1G20670	605.834	56.041	3.43533	1.6192e-08	7.06341e-07
BRADI2G53610	558.226	9.40149	5.88488	1.64334e-08	7.13171e-07
BRADI1G70280	472.14	182.066	1.37283	1.69059e-08	7.29905e-07
BRADI3G58560	119.366	10.6359	3.48194	1.73662e-08	7.47222e-07
BRADI2G05927	980.013	69.8502	3.80922	1.74956e-08	7.5023e-07
BRADI1G29622	291.462	48.3754	2.59032	1.80923e-08	7.73187e-07
BRADI3G02880	286.509	26.4585	3.43446	1.8555e-08	7.91618e-07
BRADI4G09120	183.746	23.2757	2.97706	1.87374e-08	7.98047e-07
BRADI2G55820	33.5081	0	7.62604	1.92718e-08	8.19425e-07
BRADI2G52565	101.064	1.21438	6.3709	1.97803e-08	8.3822e-07
BRADI1G11910	184.135	11.4835	4.00189	2.12444e-08	8.95748e-07
BRADI5G19550	113.214	28.3103	1.99931	2.15571e-08	9.07416e-07
BRADI2G08880	611.904	1.16381	9.01404	2.18656e-08	9.18867e-07
BRADI3G20840	57.1994	0.323827	7.44788	2.19878e-08	9.22461e-07
BRADI3G35680	13827.4	510.958	4.75808	2.23475e-08	9.35994e-07
BRADI2G06980	357.997	46.8702	2.93255	2.3108e-08	9.66245e-07
BRADI5G08820	350.047	143.031	1.28888	2.3233e-08	9.69243e-07
BRADI3G15935	587.569	19.8425	4.8858	2.32656e-08	9.69243e-07
BRADI2G35450	18040.6	927.071	4.28237	2.34547e-08	9.74279e-07
BRADI1G77335	174.734	9.8315	4.14218	2.51222e-08	1.03841e-06
BRADI4G17270	50.3061	3.13205	4.02939	2.55771e-08	1.05376e-06
BRADI4G42625	138.401	26.6481	2.37206	2.68793e-08	1.1038e-06
BRADI5G23280	56.3431	14.3828	1.97562	2.78775e-08	1.14293e-06
BRADI2G56676	325.189	87.6682	1.88926	2.81803e-08	1.15347e-06
BRADI2G55280	45.6081	1.48763	4.91079	2.84235e-08	1.16154e-06
BRADI3G48780	46.2136	0	8.10147	2.85549e-08	1.16502e-06
BRADI1G66890	3346.46	1283.39	1.38253	2.98381e-08	1.21394e-06
BRADI2G39280	93.5332	2.38577	5.2751	3.01256e-08	1.22317e-06
BRADI3G20830	86.1835	0.290952	8.0362	3.06005e-08	1.24045e-06
BRADI3G55330	123.529	46.207	1.42037	3.06988e-08	1.24244e-06
BRADI5G26467	53.4606	2.76776	4.28066	3.10157e-08	1.25325e-06
novel.2021	165.232	77.3887	1.09718	3.12429e-08	1.26041e-06
novel.2205	121.736	0.647654	7.61411	3.15364e-08	1.26819e-06
BRADI2G21830	1415.65	125.307	3.49721	3.16717e-08	1.27161e-06
BRADI1G77560	832.367	66.3715	3.64756	3.21843e-08	1.29014e-06
BRADI1G77070	393.973	1.16381	8.37638	3.27991e-08	1.31061e-06
BRADI3G43850	126.78	13.8465	3.19127	3.32162e-08	1.32309e-06
BRADI3G38720	299.782	3.71396	6.33933	3.39433e-08	1.34895e-06
BRADI5G24060	42.6603	0.918373	5.54659	3.39724e-08	1.34895e-06
BRADI2G33920	69.7095	16.5788	2.0783	3.41394e-08	1.35344e-06
BRADI4G22250	63.2503	0.885497	6.12487	3.44434e-08	1.36335e-06
BRADI3G40830	73.3634	6.61334	3.46027	3.45435e-08	1.36517e-06
BRADI5G12070	979.31	76.9264	3.66877	3.48128e-08	1.37366e-06
BRADI3G48820	863.032	135.494	2.67113	3.50958e-08	1.37999e-06
BRADI1G15460	118.538	3.55717	5.0431	3.51374e-08	1.37999e-06
BRADI5G12407	55.8907	0.581903	6.52735	3.58516e-08	1.40367e-06
BRADI3G27278	288.228	143.985	1.00242	3.6249e-08	1.41703e-06
BRADI3G32865	47.3041	0.581903	6.28716	3.72217e-08	1.4528e-06
BRADI1G76080	89.1793	0	9.04753	3.80796e-08	1.4817e-06
BRADI2G52040	86.2683	0.290952	8.03838	3.85097e-08	1.49612e-06
BRADI4G42230	125.051	29.7547	2.07719	4.0115e-08	1.55609e-06
BRADI4G03970	2021.25	241.275	3.06638	4.05399e-08	1.57016e-06
BRADI3G59730	1620.36	47.5917	5.08788	4.18186e-08	1.6172e-06
BRADI2G46120	5701.94	73.795	6.27113	4.23384e-08	1.63229e-06
BRADI1G59880	3210.54	190.131	4.07719	4.34638e-08	1.67312e-06
BRADI5G16310	341.307	76.9538	2.1466	4.39837e-08	1.69056e-06
BRADI4G33640	263.241	26.256	3.32482	4.43757e-08	1.7014e-06
BRADI5G24140	563.123	87.8887	2.67805	4.44008e-08	1.7014e-06
BRADI3G38540	259.892	14.0236	4.21204	4.5345e-08	1.73232e-06
BRADI2G26607	942.867	283.677	1.73175	4.54483e-08	1.73292e-06
BRADI1G46450	355.262	124.785	1.51113	4.54982e-08	1.73292e-06
BRADI3G50180	363.979	10.6359	5.09662	4.5653e-08	1.73619e-06
BRADI5G02077	10214.1	615.181	4.05334	4.58093e-08	1.73951e-06
BRADI1G44630	983.797	33.0771	4.89205	4.61832e-08	1.75107e-06
BRADI3G32720	23.7657	0	7.13652	4.66649e-08	1.76668e-06
BRADI1G70290	694.661	176.318	1.97746	4.84616e-08	1.83195e-06
BRADI5G11800	40.3523	1.81146	4.46943	4.89707e-08	1.84628e-06
BRADI1G18020	3465.08	1050.35	1.72186	4.8987e-08	1.84628e-06
BRADI2G39320	478.465	11.4685	5.37693	5.21557e-08	1.96277e-06
BRADI1G69770	150.578	51.1027	1.55766	5.227e-08	1.96413e-06
BRADI3G43137	3082.45	517.18	2.57526	5.23919e-08	1.96579e-06
BRADI5G12470	130.674	6.3148	4.36682	5.24739e-08	1.96594e-06
BRADI1G76890	64.9723	4.28827	3.92903	5.28127e-08	1.9757e-06
BRADI2G20230	244.264	115.925	1.07805	5.3794e-08	2.00942e-06
BRADI4G30270	189.434	34.4	2.45869	5.40014e-08	2.01419e-06
BRADI5G17850	1583.07	2.90952	9.07743	5.44083e-08	2.02338e-06
BRADI2G53540	147.76	7.3824	4.32702	5.57641e-08	2.07074e-06
BRADI2G01580	39.7097	2.43888	4.02882	5.84365e-08	2.16679e-06
BRADI3G36540	6367.56	139.096	5.51678	6.0216e-08	2.22623e-06
BRADI4G42910	1138.69	132.426	3.10417	6.21417e-08	2.28816e-06
BRADI5G13760	121.338	0	9.48843	6.21635e-08	2.28816e-06
BRADI1G74310	444.85	205.461	1.11399	6.38635e-08	2.34731e-06
BRADI2G49500	256.993	2.92216	6.44202	6.41356e-08	2.35388e-06
BRADI2G53930	33.1023	0	7.60994	6.65072e-08	2.43384e-06
BRADI4G18930	164.925	4.38956	5.21457	6.75255e-08	2.46207e-06
BRADI4G16600	173.393	14.1425	3.61406	6.75716e-08	2.46207e-06
BRADI3G04800	39.3227	5.19146	2.92527	6.79012e-08	2.47051e-06
BRADI2G59100	361.476	5.05745	6.15319	7.01311e-08	2.54796e-06
BRADI3G09080	2863.47	33.105	6.43331	7.24103e-08	2.62698e-06
BRADI1G10917	77.335	1.48004	5.68369	7.43381e-08	2.69305e-06
BRADI2G55290	1513.69	80.7217	4.22821	7.56772e-08	2.73763e-06
BRADI2G02660	494.213	14.7878	5.05845	7.66542e-08	2.769e-06
BRADI1G74620	63.9888	5.75313	3.47043	7.76838e-08	2.79817e-06
BRADI4G03985	130.993	0	9.59884	7.81162e-08	2.80973e-06
BRADI1G69550	2883.68	1016.79	1.50381	7.90449e-08	2.83908e-06
BRADI1G27920	646.482	21.4286	4.91661	8.0787e-08	2.89753e-06
BRADI4G01887	127.959	47.0496	1.44855	8.09184e-08	2.89812e-06
novel.185	31.3084	0.885497	5.10112	8.23802e-08	2.93796e-06
BRADI1G24830	2933.68	549.291	2.41669	8.29263e-08	2.94909e-06
BRADI2G20820	481.188	16.8776	4.8292	9.21992e-08	3.26046e-06
novel.1339	440.84	101.137	2.12575	9.26151e-08	3.26879e-06
BRADI1G53720	146.563	22.9264	2.67532	9.26939e-08	3.26879e-06
BRADI3G46720	294.498	21.8107	3.75745	9.65277e-08	3.39449e-06
BRADI4G06317	40.601	0.872855	5.48699	9.78146e-08	3.43496e-06
BRADI2G58530	208.849	0.872855	7.86824	9.79625e-08	3.43536e-06
BRADI1G37230	272.069	117.203	1.21775	9.91354e-08	3.47167e-06
BRADI1G74257	117.271	1.22956	6.57801	9.93699e-08	3.47505e-06
BRADI3G33950	127.991	12.9408	3.30285	9.99872e-08	3.4918e-06
BRADI3G38060	477.061	126.834	1.91274	1.00567e-07	3.5072e-06
BRADI2G17192	459.978	179.009	1.36298	1.00775e-07	3.50958e-06
BRADI5G19910	54.6427	0.290952	7.37937	1.00992e-07	3.51231e-06
BRADI3G16070	134.046	12.1185	3.46551	1.0178e-07	3.53482e-06
BRADI4G31870	40.8702	0.90573	5.47725	1.0475e-07	3.62798e-06
BRADI2G25960	83.9942	1.45476	5.8122	1.05401e-07	3.64551e-06
BRADI3G51370	1036	19.5568	5.72495	1.07158e-07	3.70119e-06
BRADI1G06560	2214.24	380.64	2.54007	1.07881e-07	3.7211e-06
BRADI2G59380	519.298	151.155	1.77911	1.08597e-07	3.74065e-06
BRADI3G09700	46.1713	1.16381	5.26354	1.09351e-07	3.76149e-06
BRADI4G42900	98.9809	0.290952	8.23644	1.09578e-07	3.76415e-06
BRADI2G57640	281.569	84.7259	1.73052	1.0978e-07	3.76598e-06
BRADI2G54970	795.606	41.9519	4.24446	1.11419e-07	3.81701e-06
BRADI3G11060	1000.74	171.951	2.54146	1.13993e-07	3.89461e-06
BRADI5G17120	506.162	58.5077	3.11298	1.18177e-07	4.03209e-06
BRADI3G56917	286.673	10.4918	4.76823	1.18653e-07	4.04286e-06
BRADI1G62870	110.758	5.09537	4.4331	1.19231e-07	4.05706e-06
BRADI3G19190	42.0829	1.21438	5.1045	1.19674e-07	4.06335e-06
BRADI4G33160	34.8052	1.19668	4.83154	1.19738e-07	4.06335e-06
BRADI5G15000	190.108	37.6257	2.33158	1.2045e-07	4.07883e-06
BRADI3G34510	853.123	58.0327	3.87649	1.20517e-07	4.07883e-06
BRADI1G65785	373.779	3.11941	6.91173	1.25018e-07	4.22546e-06
BRADI3G04080	1596.99	184.741	3.11129	1.26695e-07	4.27641e-06
BRADI1G11680	85868.6	3551.29	4.59569	1.28454e-07	4.32423e-06
BRADI1G21870	1207.71	3.20047	8.54983	1.2959e-07	4.35665e-06
BRADI2G05080	2955.75	165.687	4.15717	1.33134e-07	4.46981e-06
BRADI3G34720	1425.74	77.1234	4.20793	1.34762e-07	4.51849e-06
BRADI4G30540	5678.82	224.76	4.65874	1.37385e-07	4.59082e-06
BRADI1G57070	217.815	60.8784	1.83723	1.37466e-07	4.59082e-06
BRADI2G26620	484.225	152.337	1.66663	1.38276e-07	4.61176e-06
BRADI3G58100	193.366	2.06195	6.53326	1.38628e-07	4.6174e-06
BRADI4G40150	698.727	337.855	1.04753	1.4038e-07	4.66957e-06
BRADI1G54250	7658.37	1947.34	1.97547	1.42355e-07	4.72378e-06
BRADI1G77210	147.125	42.5767	1.78725	1.43075e-07	4.73791e-06
BRADI3G01830	148.216	11.3113	3.71957	1.43186e-07	4.73791e-06
BRADI3G58080	112.956	8.93336	3.64962	1.44051e-07	4.76028e-06
BRADI1G77217	28.9631	1.49269	4.25504	1.4453e-07	4.76985e-06
BRADI3G59210	681.215	4.36427	7.27604	1.45546e-07	4.7971e-06
BRADI2G19650	183.134	0.290952	9.12282	1.50199e-07	4.94402e-06
BRADI4G17460	316.19	18.9266	4.06324	1.53248e-07	5.03124e-06
BRADI1G45280	35.1172	4.86258	2.83886	1.54568e-07	5.06797e-06
BRADI5G06277	68.3834	5.76831	3.55849	1.5889e-07	5.19379e-06
BRADI3G27407	53.3051	1.26243	5.42579	1.59023e-07	5.19379e-06
BRADI2G43590	1028.46	28.2576	5.18335	1.59821e-07	5.21309e-06
BRADI1G78330	66.3342	0.581903	6.77893	1.62821e-07	5.3041e-06
BRADI1G68460	2882.88	277.338	3.37757	1.64591e-07	5.35483e-06
BRADI3G31907	269.952	17.3683	3.95569	1.69575e-07	5.50986e-06
BRADI5G26230	2930.45	41.6334	6.13637	1.74022e-07	5.64709e-06
BRADI2G44060	36.478	0	7.7612	1.75198e-07	5.67794e-06
BRADI1G77140	910.214	107.615	3.08016	1.76626e-07	5.71689e-06
BRADI2G36730	346.53	10.8891	4.98563	1.7739e-07	5.73328e-06
BRADI1G68400	304.333	1.16381	8.00464	1.79508e-07	5.78788e-06
BRADI2G11410	1021.14	9.99098	6.67116	1.85357e-07	5.96883e-06
BRADI1G36220	272.87	38.8273	2.8125	1.86962e-07	6.01282e-06
BRADI5G24560	50.7871	1.77099	4.81686	1.8828e-07	6.0398e-06
BRADI1G26790	749.594	10.2617	6.18553	1.95087e-07	6.25022e-06
BRADI1G22880	1165.11	34.5571	5.07406	1.95954e-07	6.27003e-06
BRADI5G27390	116.319	21.0089	2.46157	1.97252e-07	6.29893e-06
BRADI1G45580	718.37	61.0482	3.55548	1.97357e-07	6.29893e-06
BRADI1G66440	4903.59	2087.68	1.23199	1.9898e-07	6.34271e-06
BRADI1G36907	236.105	107.799	1.13239	1.99339e-07	6.34478e-06
BRADI5G06620	47.3699	0.290952	7.17607	1.99548e-07	6.34478e-06
BRADI3G21610	2669.67	541.601	2.30156	2.04541e-07	6.48947e-06
BRADI2G17560	42.6154	0.581903	6.13222	2.04614e-07	6.48947e-06
BRADI3G55270	1628.63	4.99675	8.34316	2.08199e-07	6.59489e-06
BRADI4G36680	118.528	0	9.4546	2.11154e-07	6.68009e-06
BRADI1G11120	854.683	111.622	2.93697	2.13303e-07	6.73962e-06
BRADI1G44890	72.9457	17.5504	2.04674	2.16058e-07	6.8096e-06
BRADI2G06580	29.8707	4.26804	2.80738	2.16899e-07	6.82758e-06
BRADI1G55830	110.077	6.67404	4.04258	2.30971e-07	7.21848e-06
BRADI4G34230	316.317	92.5031	1.77296	2.33735e-07	7.29382e-06
BRADI3G50200	2903.07	67.8054	5.41994	2.38042e-07	7.41903e-06
BRADI1G08130	546.243	37.2462	3.87381	2.38902e-07	7.42844e-06
BRADI2G23370	61.1082	0.872855	6.07868	2.38933e-07	7.42844e-06
BRADI4G04965	392.028	3.01065	7.01972	2.39699e-07	7.44306e-06
BRADI2G54740	45.0477	0	8.05899	2.40331e-07	7.45353e-06
BRADI3G28460	1329.92	65.751	4.33835	2.42114e-07	7.49957e-06
BRADI5G00750	171.537	7.59495	4.49666	2.44364e-07	7.55998e-06
novel.2124	297.244	109.368	1.44225	2.44862e-07	7.56613e-06
BRADI4G06080	34.6106	4.00491	3.11607	2.45586e-07	7.5792e-06
BRADI2G01077	72.9582	5.99351	3.59759	2.48365e-07	7.6556e-06
BRADI3G26420	573.271	228.842	1.32411	2.49072e-07	7.66801e-06
BRADI3G45160	2739.91	81.7494	5.06585	2.49568e-07	7.67392e-06
BRADI3G40860	695.986	155.396	2.16191	2.56521e-07	7.87156e-06
BRADI1G49537	3568.93	285.49	3.64364	2.5662e-07	7.87156e-06
BRADI3G53980	220.552	62.4142	1.8184	2.58377e-07	7.91582e-06
BRADI2G48030	595.517	158.386	1.90968	2.62505e-07	8.0228e-06
BRADI3G48730	207.109	9.78347	4.39568	2.69661e-07	8.22157e-06
BRADI4G26810	733.774	225.677	1.70035	2.76932e-07	8.43305e-06
BRADI4G08420	2244.81	863.801	1.37742	2.81655e-07	8.5647e-06
BRADI5G22907	239.643	0.918373	8.0295	2.81935e-07	8.5647e-06
BRADI5G22800	265.022	18.7699	3.81414	2.84808e-07	8.64159e-06
BRADI1G21640	98.9244	2.97273	5.0399	2.87938e-07	8.72604e-06
BRADI4G16650	34.883	0.885497	5.26673	2.91552e-07	8.82495e-06
BRADI2G43280	34.679	2.43888	3.83604	2.94012e-07	8.88875e-06
BRADI5G23780	134.544	0.581903	7.80978	2.95613e-07	8.92644e-06
BRADI2G59537	32.0943	2.41865	3.72619	2.97248e-07	8.96509e-06
BRADI1G00540	112.823	9.14834	3.62586	2.99052e-07	9.00873e-06
BRADI4G19080	36.1378	0.303594	6.78679	3.00347e-07	9.02617e-06
BRADI1G78790	51.0867	7.99969	2.67259	3.08566e-07	9.26213e-06
BRADI1G36590	127.452	0.872855	7.1535	3.12535e-07	9.37009e-06
BRADI2G25310	451.825	58.3791	2.95054	3.21273e-07	9.62065e-06
BRADI2G26930	304.057	128.674	1.24046	3.25353e-07	9.73127e-06
BRADI1G57790	21.3476	0	6.97871	3.29729e-07	9.83879e-06
BRADI1G31150	110.24	22.5116	2.29532	3.31248e-07	9.87243e-06
BRADI2G59750	132.405	7.26351	4.1833	3.3201e-07	9.88348e-06
BRADI1G46190	80.5533	2.38577	5.06033	3.35469e-07	9.9512e-06
BRADI3G02530	1296.59	24.0325	5.75102	3.39259e-07	1.00518e-05
BRADI3G46780	52.2459	3.70637	3.82559	3.39936e-07	1.006e-05
BRADI2G56281	53.1439	16.2069	1.7162	3.40491e-07	1.0061e-05
BRADI3G28100	45.9525	0	8.08705	3.42766e-07	1.00964e-05
BRADI1G65530	590.206	21.4898	4.77568	3.47172e-07	1.02142e-05
BRADI4G08607	413.141	3.81525	6.74827	3.49209e-07	1.02622e-05
BRADI1G59380	526.518	184.497	1.51269	3.50695e-07	1.02775e-05
BRADI4G18800	2450.54	88.5868	4.78946	3.50954e-07	1.02775e-05
BRADI1G14050	335.052	8.54633	5.28548	3.5917e-07	1.04938e-05
BRADI2G58790	1753.04	728.712	1.26601	3.63008e-07	1.05936e-05
BRADI3G20000	58.6863	3.60269	4.01852	3.64073e-07	1.06124e-05
BRADI4G03990	25.2243	0	7.21516	3.67904e-07	1.07117e-05
BRADI3G54730	271.936	49.4507	2.45699	3.69383e-07	1.07423e-05
BRADI2G37000	4861.53	88.1731	5.78428	3.69976e-07	1.07472e-05
BRADI2G51947	109.455	1.17645	6.51305	3.7131e-07	1.07643e-05
BRADI2G14820	315.232	11.8175	4.73641	3.71419e-07	1.07643e-05
BRADI3G31940	215.782	4.44267	5.59135	3.78834e-07	1.0954e-05
BRADI2G00986	266.904	91.3468	1.54437	3.81453e-07	1.10171e-05
BRADI3G39880	787.036	75.0366	3.38949	3.85766e-07	1.11162e-05
BRADI3G28350	5567.72	229.304	4.60137	3.90385e-07	1.12365e-05
BRADI2G27260	279.617	75.0158	1.89948	4.00155e-07	1.14915e-05
BRADI2G19420	190.541	1.16381	7.32685	4.04283e-07	1.15968e-05
BRADI3G49050	107.73	36.487	1.56198	4.05345e-07	1.16046e-05
BRADI3G53300	49.9514	3.66844	3.76172	4.05538e-07	1.16046e-05
BRADI2G39340	46.2558	2.10746	4.44962	4.05936e-07	1.16046e-05
BRADI5G27210	45.9909	0.303594	7.13132	4.06579e-07	1.16059e-05
BRADI2G08680	31.836	0.290952	6.59239	4.06902e-07	1.16059e-05
BRADI2G31700	103.499	11.051	3.22047	4.09236e-07	1.16461e-05
BRADI2G34090	479.849	74.3633	2.68783	4.33908e-07	1.2279e-05
novel.1715	44.5271	0.581903	6.19812	4.43967e-07	1.25495e-05
BRADI3G23000	64.0412	3.9518	4.02096	4.45811e-07	1.25876e-05
BRADI1G33087	75.3437	2.17322	5.12955	4.57119e-07	1.28924e-05
BRADI3G10500	253.103	2.03666	6.93779	4.60104e-07	1.29621e-05
BRADI4G04590	1489.85	55.366	4.74931	4.79176e-07	1.34693e-05
BRADI3G09340	101.502	0.918373	6.79157	4.98887e-07	1.40077e-05
BRADI2G20070	1378.58	418.145	1.72121	5.04998e-07	1.41635e-05
BRADI3G39740	527.931	14.0896	5.22303	5.14769e-07	1.43896e-05
BRADI1G69700	56.9528	10.9901	2.37214	5.16227e-07	1.44143e-05
BRADI1G37460	93.607	11.2634	3.0578	5.29979e-07	1.47493e-05
BRADI4G15460	114.791	0.581903	7.58069	5.36902e-07	1.49091e-05
BRADI3G55277	644.952	17.4999	5.20068	5.39617e-07	1.49516e-05
BRADI3G18680	296.731	52.2944	2.50174	5.39619e-07	1.49516e-05
BRADI2G35780	152.514	19.7287	2.9513	5.40512e-07	1.49599e-05
BRADI5G22820	4721.19	606.257	2.96098	5.41942e-07	1.4983e-05
BRADI2G11920	500.204	72.2178	2.7906	5.46303e-07	1.50871e-05
BRADI3G22595	186.35	8.76127	4.40942	5.70437e-07	1.57191e-05
BRADI2G05907	495.633	73.5232	2.75275	5.73436e-07	1.57673e-05
BRADI5G19600	750.537	133.787	2.48714	5.77876e-07	1.58721e-05
BRADI5G10580	3024.31	1360.28	1.15263	5.98004e-07	1.63714e-05
BRADI1G13650	1686.77	469.21	1.8458	6.03738e-07	1.64935e-05
BRADI1G76660	190.642	6.62852	4.84382	6.03773e-07	1.64935e-05
BRADI1G76090	73.4276	0	8.76722	6.07565e-07	1.65729e-05
BRADI1G62130	65.5138	0	8.60229	6.07994e-07	1.65729e-05
BRADI5G02165	186.08	47.3861	1.97398	6.1209e-07	1.66666e-05
BRADI1G59360	91.2472	27.9156	1.7108	6.22465e-07	1.69308e-05
BRADI3G33200	642.388	14.5651	5.46032	6.25154e-07	1.69856e-05
BRADI4G32700	306.64	34.7341	3.13909	6.34989e-07	1.72342e-05
BRADI1G75900	64.3146	1.53315	5.39313	6.41771e-07	1.73996e-05
BRADI1G61577	500.395	64.4837	2.95488	6.46789e-07	1.75168e-05
BRADI5G18470	248.574	61.1796	2.02204	6.52354e-07	1.76485e-05
BRADI3G00890	40.5074	1.20173	5.06327	6.54348e-07	1.76835e-05
BRADI1G66100	2198.84	523.364	2.07076	6.60844e-07	1.78399e-05
BRADI2G15670	46.7124	0.898139	5.67624	6.62259e-07	1.7859e-05
BRADI3G40855	33.8487	1.50028	4.48221	6.66911e-07	1.79653e-05
BRADI3G02130	461.527	5.01432	6.52931	6.71269e-07	1.80634e-05
BRADI3G03160	445.666	209.071	1.0912	7.30807e-07	1.95819e-05
BRADI4G21025	46.3825	2.12011	4.45003	7.45003e-07	1.992e-05
BRADI2G11860	1708.02	34.8711	5.61239	7.70663e-07	2.05842e-05
BRADI5G20827	96.1407	0.581903	7.32378	7.80897e-07	2.08026e-05
BRADI4G06510	320.058	18.0918	4.14305	7.81313e-07	2.08026e-05
BRADI1G16770	1042.7	439.989	1.24513	7.92118e-07	2.1068e-05
BRADI5G08950	103.122	12.1109	3.09076	8.01852e-07	2.12884e-05
BRADI3G16530	6107.04	1884.55	1.69613	8.11641e-07	2.15191e-05
BRADI2G13800	322.411	78.4689	2.03903	8.14926e-07	2.15836e-05
BRADI1G30490	144.332	52.8028	1.44493	8.23358e-07	2.17612e-05
BRADI2G53420	57.021	11.7542	2.27404	8.60675e-07	2.27236e-05
BRADI1G66700	3036.3	15.7443	7.58903	8.64248e-07	2.27941e-05
BRADI1G64220	371.32	163.622	1.18148	8.74868e-07	2.3026e-05
BRADI3G47010	19368.1	1192.44	4.02171	8.78625e-07	2.31008e-05
BRADI3G05240	506.714	129.468	1.96798	8.82859e-07	2.31879e-05
BRADI2G15680	188.636	16.5359	3.50925	8.83937e-07	2.31921e-05
BRADI4G45037	751.423	122.666	2.61453	8.91622e-07	2.33694e-05
BRADI3G21597	5861.5	1331.76	2.13791	8.9962e-07	2.35301e-05
BRADI1G08880	445.967	20.8268	4.41812	9.02215e-07	2.35735e-05
BRADI3G45300	148.174	49.8805	1.57138	9.06146e-07	2.36273e-05
BRADI2G53680	41.0986	0	7.9298	9.07209e-07	2.36306e-05
BRADI1G33817	70.2474	0	8.70336	9.09473e-07	2.36537e-05
BRADI5G19080	79.4945	2.92216	4.74232	9.09975e-07	2.36537e-05
BRADI3G50690	55.5624	1.4674	5.21159	9.34445e-07	2.42648e-05
BRADI2G45090	448.534	8.19216	5.76792	9.383e-07	2.43398e-05
BRADI3G02920	50.2233	2.74248	4.1882	9.54028e-07	2.47224e-05
BRADI3G28970	1782.84	788.057	1.17781	9.90919e-07	2.5652e-05
BRADI4G42337	135.219	20.7761	2.69574	9.94444e-07	2.56963e-05
BRADI2G01060	29.2142	1.85698	3.99799	9.94668e-07	2.56963e-05
BRADI2G53830	183.468	51.1556	1.84388	1.01451e-06	2.6182e-05
BRADI4G02420	395.473	122.088	1.69714	1.01931e-06	2.62521e-05
BRADI2G17540	676.104	25.5071	4.72787	1.02579e-06	2.63922e-05
BRADI2G54980	118.989	7.1118	4.05617	1.02737e-06	2.64057e-05
BRADI1G22350	57.2271	1.17645	5.57253	1.03058e-06	2.64613e-05
BRADI4G34690	32.589	0.290952	6.62859	1.06521e-06	2.72446e-05
BRADI1G68900	299.181	2.90952	6.6696	1.08714e-06	2.77161e-05
BRADI3G40270	476.412	176.773	1.42919	1.10152e-06	2.79976e-05
BRADI3G50750	172.788	0.290952	9.03871	1.10593e-06	2.80815e-05
BRADI2G26770	893.81	128.537	2.7974	1.1104e-06	2.81538e-05
BRADI2G45310	209.295	1.16381	7.46471	1.11101e-06	2.81538e-05
BRADI3G50210	340.676	58.3815	2.5422	1.11899e-06	2.83275e-05
BRADI3G10570	218.014	6.48943	5.06069	1.12841e-06	2.85372e-05
BRADI4G39617	225.715	31.2754	2.85177	1.15084e-06	2.90754e-05
BRADI5G09550	65.6046	15.7465	2.04774	1.17084e-06	2.95215e-05
BRADI4G06900	54.2184	2.34025	4.50589	1.17308e-06	2.95484e-05
BRADI4G16280	333.588	29.6739	3.49208	1.18008e-06	2.96951e-05
BRADI2G04780	61.5902	3.75948	4.05346	1.19666e-06	3.00523e-05
BRADI2G11500	364.733	106.198	1.7784	1.199e-06	3.00812e-05
BRADI1G44560	901.3	131.639	2.77504	1.20686e-06	3.02484e-05
BRADI1G29850	1137.34	329.243	1.7881	1.21067e-06	3.02835e-05
BRADI2G27847	329.534	39.7759	3.05204	1.23895e-06	3.09297e-05
BRADI1G56260	109.881	1.16381	6.52661	1.25038e-06	3.11841e-05
BRADI3G05860	695.561	110.41	2.65415	1.27021e-06	3.16472e-05
BRADI3G45750	30.2577	0.290952	6.52841	1.30788e-06	3.25216e-05
BRADI3G56787	204.728	77.4722	1.40011	1.35176e-06	3.35653e-05
BRADI3G57267	207.615	13.4998	3.94395	1.35252e-06	3.35653e-05
BRADI1G34600	41.6823	0	7.94839	1.35969e-06	3.36924e-05
BRADI4G07310	301.792	32.5228	3.21068	1.36031e-06	3.36924e-05
BRADI4G24040	49.7193	2.68937	4.19081	1.36438e-06	3.37601e-05
BRADI2G28150	16.8985	0	6.65212	1.38211e-06	3.41651e-05
BRADI3G27360	37.9926	6.03903	2.6371	1.39055e-06	3.43402e-05
BRADI2G57317	29.8028	4.03019	2.90338	1.39907e-06	3.45168e-05
BRADI2G20710	1382.03	384.503	1.84542	1.40527e-06	3.45393e-05
BRADI1G23990	310.06	30.0281	3.36603	1.40546e-06	3.45393e-05
BRADI3G50990	133.727	3.94675	5.08167	1.42318e-06	3.49406e-05
BRADI2G60310	241.03	35.6853	2.75201	1.45345e-06	3.56491e-05
BRADI1G28930	42.4796	7.10155	2.59047	1.48572e-06	3.64052e-05
BRADI2G02590	51.8914	2.34025	4.44014	1.50338e-06	3.68022e-05
BRADI1G44250	113.653	9.62402	3.55422	1.51746e-06	3.71107e-05
BRADI1G78780	69.01	6.59565	3.37453	1.53266e-06	3.74462e-05
BRADI1G06290	4802.53	733.29	2.71121	1.53852e-06	3.75531e-05
BRADI2G24010	470.955	118.083	1.99435	1.55489e-06	3.79158e-05
BRADI1G51490	392.859	11.6986	5.06722	1.55871e-06	3.79722e-05
BRADI2G03400	575.007	161.555	1.83215	1.56485e-06	3.80851e-05
BRADI2G15290	56.951	5.44954	3.38633	1.57704e-06	3.83447e-05
BRADI1G43300	57.8236	2.77535	4.39227	1.59063e-06	3.86379e-05
BRADI3G29770	302.009	6.17319	5.60386	1.6052e-06	3.89543e-05
BRADI3G35700	13822.8	444.117	4.95989	1.64957e-06	3.99925e-05
BRADI1G24080	57.4104	12.1767	2.23791	1.6634e-06	4.0289e-05
BRADI5G25630	69.3474	6.99282	3.30252	1.69995e-06	4.11349e-05
BRADI2G43700	77.7678	23.6626	1.71493	1.71701e-06	4.1468e-05
BRADI1G58340	1404.57	66.2278	4.40526	1.7246e-06	4.15717e-05
BRADI1G42467	487.878	185.22	1.39696	1.73252e-06	4.17227e-05
BRADI3G02850	58.6867	1.48763	5.28479	1.74628e-06	4.20141e-05
BRADI3G42290	714.506	214.905	1.73385	1.75468e-06	4.21758e-05
novel.624	58.1696	10.2944	2.48698	1.77575e-06	4.25202e-05
BRADI1G04750	229.94	6.85119	5.06184	1.79247e-06	4.28392e-05
BRADI2G09940	4258.05	1654.59	1.36383	1.80981e-06	4.32126e-05
BRADI2G33900	456.358	152.711	1.57803	1.81163e-06	4.32152e-05
BRADI3G39390	115.924	15.9742	2.85355	1.81813e-06	4.33292e-05
BRADI2G37970	1318.55	301.276	2.12914	1.82896e-06	4.35051e-05
BRADI2G08000	372.152	88.5285	2.06964	1.84456e-06	4.37936e-05
BRADI2G44040	392.109	130.647	1.5836	1.85664e-06	4.40389e-05
BRADI5G22090	56.653	2.65649	4.39602	1.88674e-06	4.46688e-05
BRADI4G24310	259.688	61.6654	2.07078	1.89883e-06	4.49129e-05
BRADI4G03730	650.454	20.2628	5.00122	1.90892e-06	4.51092e-05
BRADI2G06590	1310.77	116.549	3.49055	1.95564e-06	4.61699e-05
BRADI1G14020	129.07	1.81146	6.14831	1.96759e-06	4.64086e-05
BRADI4G44342	1524.51	14.5574	6.70999	1.99439e-06	4.69968e-05
BRADI3G61070	54.5138	0.90573	5.90328	1.99703e-06	4.70149e-05
BRADI1G12180	383.544	133.531	1.52338	2.012e-06	4.73234e-05
BRADI5G20940	563.937	189.653	1.57182	2.02221e-06	4.74906e-05
BRADI1G74380	75.7883	3.55717	4.39776	2.02288e-06	4.74906e-05
BRADI3G39997	13257.7	1622.05	3.03088	2.09477e-06	4.91325e-05
BRADI1G07060	226.75	21.988	3.36222	2.11883e-06	4.96508e-05
novel.1301	3509.81	48.8518	6.16598	2.12863e-06	4.98002e-05
BRADI5G20130	89.3309	1.45476	5.90902	2.16091e-06	5.04492e-05
BRADI4G16560	5207.13	264.845	4.29694	2.17074e-06	5.06318e-05
BRADI3G59440	609.421	78.163	2.96284	2.17498e-06	5.06569e-05
BRADI5G23470	2899.78	82.5818	5.13321	2.18317e-06	5.0781e-05
BRADI1G36990	239.582	26.8001	3.15581	2.24246e-06	5.21118e-05
BRADI4G35660	177.048	2.03666	6.42169	2.29108e-06	5.31437e-05
BRADI5G09120	1927.16	18.6664	6.68764	2.29616e-06	5.32126e-05
BRADI3G24417	5104.34	1539.97	1.72871	2.31049e-06	5.34955e-05
BRADI4G29160	307.412	128.965	1.25398	2.31901e-06	5.36437e-05
BRADI5G16650	185.064	2.11505	6.44687	2.32789e-06	5.37997e-05
BRADI1G63370	79.0379	1.19668	6.03343	2.35611e-06	5.4402e-05
BRADI1G72756	35.8446	0.581903	5.89375	2.35927e-06	5.4425e-05
BRADI1G23770	3516.53	1602.75	1.13363	2.42496e-06	5.56351e-05
BRADI3G57567	171.096	1.45476	6.8543	2.45511e-06	5.61735e-05
BRADI1G47220	120.437	3.09918	5.28358	2.51579e-06	5.75096e-05
BRADI2G60860	104.923	2.03666	5.66232	2.54883e-06	5.8212e-05
BRADI3G35130	20.7167	0	6.94216	2.60421e-06	5.93159e-05
BRADI3G31600	66.0091	0.290952	7.65038	2.62064e-06	5.96361e-05
BRADI5G09657	84.666	22.0866	1.93508	2.63129e-06	5.97706e-05
BRADI2G50133	286.501	3.78237	6.23095	2.68422e-06	6.08633e-05
BRADI3G38807	67.5236	0.581903	6.81269	2.73021e-06	6.1795e-05
BRADI4G24760	231.931	103.318	1.16422	2.73911e-06	6.19408e-05
BRADI3G57387	398.117	123.017	1.69452	2.78623e-06	6.28934e-05
BRADI1G18210	192.613	4.78673	5.32509	2.80576e-06	6.32212e-05
BRADI1G25157	92.1792	0.581903	7.26603	2.85289e-06	6.41684e-05
BRADI1G58260	49.7179	0	8.20551	2.90537e-06	6.52325e-05
BRADI3G31610	29.8664	0	7.47238	2.91914e-06	6.54832e-05
BRADI1G33840	4928.14	175.583	4.81062	2.96762e-06	6.65116e-05
BRADI4G29340	1289.89	309.574	2.05822	3.00595e-06	6.73109e-05
BRADI5G15160	156.99	2.18081	6.17909	3.1255e-06	6.97401e-05
BRADI1G58550	314.848	46.9942	2.74225	3.14734e-06	7.01654e-05
BRADI1G32850	103.402	13.0723	2.97894	3.1518e-06	7.01801e-05
BRADI1G13990	227.776	96.7883	1.23509	3.15357e-06	7.01801e-05
BRADI1G24930	146.668	5.77336	4.6672	3.1838e-06	7.07904e-05
BRADI3G03360	599.41	121.969	2.29655	3.24573e-06	7.20403e-05
BRADI1G05837	241.247	16.9433	3.82828	3.26941e-06	7.25021e-05
BRADI5G17550	119.921	36.0089	1.73278	3.32089e-06	7.35144e-05
BRADI3G37340	114.599	0.872855	7.00301	3.38413e-06	7.48486e-05
BRADI2G60510	115.941	31.7156	1.86845	3.39069e-06	7.48625e-05
BRADI2G06300	120.418	0	9.47958	3.42762e-06	7.55454e-05
BRADI2G48770	30.0724	3.31174	3.16716	3.45969e-06	7.61193e-05
BRADI4G20480	78.3615	28.0724	1.48129	3.4867e-06	7.65797e-05
BRADI5G22780	1073.74	504.127	1.09013	3.5003e-06	7.68116e-05
BRADI2G62150	169.484	35.1134	2.26762	3.51714e-06	7.7047e-05
BRADI4G31800	514.401	83.7876	2.6168	3.53172e-06	7.72993e-05
BRADI2G49240	1487.6	98.0397	3.92259	3.54782e-06	7.75171e-05
BRADI3G58770	41.7787	0.290952	6.99505	3.63175e-06	7.91451e-05
BRADI3G40850	834.626	66.1128	3.65836	3.72987e-06	8.10732e-05
BRADI3G14180	1136.67	537.418	1.08074	3.84233e-06	8.34458e-05
novel.1364	62.2395	20.1359	1.63297	3.90154e-06	8.46587e-05
BRADI3G58270	372.942	144.964	1.36427	3.96551e-06	8.59728e-05
BRADI4G04380	457.694	224.06	1.0305	3.98293e-06	8.62764e-05
BRADI5G12390	112.453	11.6353	3.27535	4.02219e-06	8.70519e-05
BRADI1G59160	656.271	98.851	2.72956	4.05687e-06	8.77272e-05
BRADI1G53470	28343.2	9071.06	1.64364	4.07329e-06	8.80068e-05
BRADI3G44707	517.629	201.086	1.36492	4.10034e-06	8.85153e-05
BRADI1G67010	643.483	210.989	1.60747	4.10553e-06	8.85516e-05
BRADI1G05320	529.347	167.84	1.65748	4.12896e-06	8.89049e-05
BRADI3G33250	348.808	121.63	1.52048	4.13763e-06	8.90155e-05
BRADI3G42430	29.7017	2.99296	3.28389	4.14226e-06	8.90393e-05
BRADI1G63200	40.1673	0.594546	6.05412	4.20287e-06	9.02651e-05
BRADI2G11480	3026.17	1246.66	1.27931	4.2284e-06	9.07361e-05
BRADI1G68887	251.229	43.7326	2.52163	4.23684e-06	9.08399e-05
BRADI3G45400	155.345	30.0838	2.36535	4.26982e-06	9.14693e-05
BRADI2G03040	27.047	1.50028	4.15625	4.31367e-06	9.23016e-05
BRADI5G11690	215.003	25.3503	3.08216	4.316e-06	9.23016e-05
BRADI3G06460	924.885	444.945	1.05602	4.36822e-06	9.33392e-05
BRADI4G28320	839.241	219.084	1.93778	4.37626e-06	9.34319e-05
BRADI3G08980	54.1717	0.872855	5.91638	4.38123e-06	9.34588e-05
BRADI5G03550	130.791	12.4044	3.39612	4.41925e-06	9.41902e-05
BRADI2G09607	45.4703	2.07459	4.436	4.4459e-06	9.45983e-05
BRADI2G50250	715.831	168.086	2.08923	4.49228e-06	9.55045e-05
BRADI5G17420	2894.38	24.2147	6.89966	4.50082e-06	9.56055e-05
BRADI1G67870	369.962	80.7084	2.19487	4.53144e-06	9.6175e-05
BRADI1G61680	540.075	266.958	1.01757	4.59756e-06	9.73323e-05
BRADI2G43110	1090.05	159.985	2.7686	4.65664e-06	9.85004e-05
BRADI3G39220	141.29	20.4118	2.78742	4.72308e-06	9.9822e-05
BRADI2G37150	2052.65	628.832	1.70674	4.75064e-06	0.00010032
BRADI2G06370	2297.25	426.183	2.43041	4.76844e-06	0.000100599
BRADI2G00920	438.379	13.5225	5.0224	4.7718e-06	0.000100599
BRADI1G21300	3936.67	802.081	2.29502	4.7771e-06	0.000100626
BRADI3G57880	27.7529	3.58751	2.93346	4.79173e-06	0.000100766
BRADI3G36310	29.8917	2.68937	3.44628	4.86094e-06	0.000102051
BRADI2G09777	91.1712	16.9584	2.41989	4.89437e-06	0.000102668
BRADI1G07457	354.429	30.8353	3.52209	4.91901e-06	0.000103099
BRADI3G45650	2434.34	325.994	2.90026	4.94827e-06	0.00010354
BRADI3G01930	1301.09	642.726	1.01663	4.95355e-06	0.000103564
BRADI3G26990	86.5124	9.56825	3.18467	4.98697e-06	0.000104091
BRADI3G18830	218.817	79.9591	1.45464	5.02539e-06	0.000104652
BRADI4G33717	41.3397	2.37818	4.10323	5.0263e-06	0.000104652
BRADI1G71460	45.3036	6.63863	2.76935	5.22201e-06	0.000108637
BRADI2G53660	203.976	21.4466	3.24585	5.24221e-06	0.000108918
BRADI4G26615	85.9187	18.666	2.20909	5.24418e-06	0.000108918
BRADI1G20950	1862.82	14.1958	7.0341	5.36239e-06	0.000111091
BRADI1G64260	136.601	15.157	3.17212	5.3664e-06	0.000111091
BRADI1G43760	47.564	8.25271	2.52292	5.47881e-06	0.000113325
BRADI3G60687	56.3972	11.0533	2.35616	5.52707e-06	0.000114229
BRADI1G47767	8958.11	2481.55	1.85196	5.56412e-06	0.000114901
BRADI4G16320	40.5094	3.31174	3.60035	5.62701e-06	0.000116104
BRADI5G16270	72.9489	0	8.75705	5.63719e-06	0.000116219
BRADI1G11240	2854.78	242.855	3.55522	5.67635e-06	0.000116836
BRADI1G06550	342.408	84.2199	2.02115	5.70727e-06	0.000117376
BRADI5G24670	59.9665	15.9286	1.91391	5.75052e-06	0.000118169
BRADI1G45400	2672.96	1057.74	1.33749	5.7556e-06	0.000118177
BRADI3G49085	5079.11	114.253	5.47421	5.7791e-06	0.000118563
BRADI2G46277	404.232	137.405	1.5551	5.82872e-06	0.000119484
BRADI1G12610	48.3314	11.1976	2.11009	5.8466e-06	0.000119753
BRADI1G67590	29.993	0.290952	6.51914	5.90356e-06	0.000120822
BRADI5G17900	451.175	50.875	3.1469	6.01147e-06	0.000122799
BRADI5G03190	19.0677	0	6.81036	6.01478e-06	0.000122799
BRADI3G10910	77.3605	7.87324	3.29715	6.1458e-06	0.000125271
BRADI4G04440	52.7075	15.6478	1.75009	6.22649e-06	0.000126711
BRADI1G64180	224.731	102.85	1.12487	6.23363e-06	0.000126754
BRADI4G19530	229.95	14.5828	3.97386	6.2714e-06	0.000127317
BRADI1G17400	34.6061	6.78026	2.36201	6.28975e-06	0.000127586
BRADI1G23120	218.411	30.1418	2.85902	6.37533e-06	0.000129011
BRADI1G74650	676.228	327.741	1.04519	6.39706e-06	0.000129246
BRADI3G00967	169.767	59.4339	1.51035	6.41559e-06	0.00012941
BRADI1G39290	171.982	11.3013	3.92876	6.51954e-06	0.000131297
BRADI3G23030	233.406	9.72277	4.57819	6.53661e-06	0.000131536
BRADI1G71680	303.288	43.9554	2.78668	6.54585e-06	0.000131616
BRADI1G78310	68.6177	4.51852	3.91387	6.67436e-06	0.000134012
BRADI4G12120	170.137	31.7156	2.42481	6.67562e-06	0.000134012
BRADI3G14990	1977.71	525.944	1.91087	6.89931e-06	0.000138282
BRADI2G26800	117.649	13.8668	3.08307	6.93215e-06	0.000138681
BRADI3G52537	22.694	0.290952	6.1177	6.93452e-06	0.000138681
BRADI2G19160	278.531	18.3246	3.9236	6.93572e-06	0.000138681
BRADI3G26630	17.0111	0	6.6643	6.95125e-06	0.000138882
BRADI3G30470	510.935	129.251	1.98378	6.96845e-06	0.000139115
BRADI3G58910	38.251	0.614779	5.96658	7.03454e-06	0.000140208
BRADI5G24450	807.206	184.07	2.13192	7.03562e-06	0.000140208
BRADI1G05460	73.5416	0.918373	6.32384	7.06606e-06	0.000140618
BRADI3G51680	644.861	282.702	1.18852	7.16016e-06	0.000142362
BRADI1G13860	536.754	21.3832	4.65015	7.16495e-06	0.000142362
BRADI2G01800	70.8686	5.17377	3.77887	7.24362e-06	0.000143698
BRADI3G07230	234.452	31.2096	2.90597	7.25567e-06	0.000143779
BRADI1G43170	407.672	18.7699	4.43783	7.25909e-06	0.000143779
BRADI3G35060	19.1571	0	6.83243	7.26589e-06	0.000143801
BRADI1G25150	2755.92	599.391	2.2009	7.28441e-06	0.000144054
BRADI4G06067	58.8086	1.50028	5.28135	7.29758e-06	0.000144202
BRADI1G37660	1723.47	206.262	3.06289	7.33484e-06	0.000144711
BRADI5G23460	279.756	21.3682	3.70875	7.34749e-06	0.000144777
BRADI3G38950	1243.57	43.4098	4.83873	7.42486e-06	0.00014603
BRADI2G50230	22.7783	0.614779	5.22118	7.52466e-06	0.000147878
BRADI2G46490	13.6971	0	6.35072	7.53721e-06	0.000148009
BRADI4G33130	9255.54	2858.45	1.69508	7.66161e-06	0.000150218
BRADI3G49900	28.9915	0.323827	6.46721	7.66976e-06	0.000150261
BRADI3G52220	1149.9	7.27379	7.30008	7.69368e-06	0.000150612
BRADI1G29140	133.622	10.3907	3.67853	7.72994e-06	0.000151205
BRADI2G43570	73.3189	6.60324	3.46774	7.75265e-06	0.000151531
BRADI4G07580	354.481	4.36427	6.33428	7.82772e-06	0.00015288
BRADI4G02050	17.9044	0	6.71898	8.12471e-06	0.000158435
BRADI3G35490	41.3566	0.290952	6.97987	8.2227e-06	0.000160222
BRADI3G41930	47.0454	2.16816	4.44388	8.27857e-06	0.000160996
BRADI1G74070	69.6553	28.2849	1.29483	8.28156e-06	0.000160996
BRADI4G29650	735.283	273.036	1.42882	8.34133e-06	0.000162033
BRADI1G29040	176.081	18.3145	3.26017	8.52007e-06	0.00016525
BRADI2G30390	99.7634	19.2353	2.37502	8.61506e-06	0.000166836
BRADI1G68710	784.78	133.754	2.5517	8.63709e-06	0.000167134
BRADI1G25800	43.629	4.91064	3.15763	8.71954e-06	0.0001686
BRADI4G02140	21.6616	0	6.9959	8.74151e-06	0.000168895
BRADI4G42087	26.9602	2.17322	3.64754	8.78762e-06	0.000169527
BRADI3G08740	20.5077	0	6.91579	8.82231e-06	0.000170065
BRADI2G16010	294.228	88.1768	1.73613	8.85183e-06	0.000170502
BRADI1G44600	45.2614	0.594546	6.22655	8.8803e-06	0.00017059
BRADI4G13670	23901	1044.65	4.51599	8.88334e-06	0.00017059
BRADI3G50620	152.527	6.20607	4.60969	9.09235e-06	0.000174471
BRADI1G67500	23.515	0.323827	6.16737	9.18136e-06	0.000176045
BRADI3G03460	260.314	37.0562	2.81086	9.21522e-06	0.000176523
BRADI1G44620	34.9276	0	7.69615	9.34735e-06	0.00017882
BRADI2G16690	75.3032	8.43999	3.15177	9.38744e-06	0.000179401
BRADI1G67687	27.3331	3.93916	2.78681	9.39199e-06	0.000179401
BRADI1G76770	710.323	237.866	1.57706	9.44126e-06	0.000180096
BRADI4G28290	21.2726	0.594546	5.13062	9.54702e-06	0.00018193
BRADI2G03320	382.453	99.2176	1.94475	9.6945e-06	0.000184342
BRADI3G03200	33.3275	2.43888	3.76398	9.71278e-06	0.00018455
BRADI1G51270	144.702	3.57486	5.33244	9.73179e-06	0.000184664
BRADI2G11060	1009.65	286.392	1.81745	9.73343e-06	0.000184664
BRADI3G39010	689.874	10.4869	6.03523	9.74421e-06	0.00018473
BRADI1G69820	41.0186	4.01501	3.36481	9.8059e-06	0.00018562
BRADI1G76420	145.861	25.6945	2.49896	9.82706e-06	0.000185881
BRADI3G47050	23.1629	0.872855	4.67567	9.85064e-06	0.000186187
BRADI4G37980	248.796	17.4393	3.82944	1.00169e-05	0.000188788
BRADI4G40810	258.806	85.6114	1.5954	1.00761e-05	0.000189737
BRADI5G17700	29.0074	0.290952	6.46044	1.02518e-05	0.000192902
BRADI3G44750	28.8507	1.8241	3.9808	1.03534e-05	0.000194524
BRADI3G30870	631.331	91.2868	2.78897	1.04051e-05	0.000195349
BRADI1G61320	1412.97	167.919	3.0728	1.06181e-05	0.000198903
BRADI1G66280	258.862	7.59998	5.08883	1.06519e-05	0.000199241
BRADI4G31810	15.3975	0	6.52103	1.06911e-05	0.000199826
BRADI1G05410	74.3891	5.97328	3.63324	1.0846e-05	0.000202422
BRADI2G23990	48.4375	0	8.16608	1.09064e-05	0.000203398
BRADI2G16610	1651.15	774.131	1.09226	1.09954e-05	0.000204906
BRADI3G24700	39.6624	8.18696	2.26057	1.10914e-05	0.000206543
BRADI1G55150	42.4326	2.34025	4.15207	1.11644e-05	0.000207749
BRADI2G18050	56.1343	1.18909	5.53967	1.12284e-05	0.000208785
BRADI4G39910	23.4348	0.290952	6.14962	1.1431e-05	0.000212396
novel.2292	231.272	36.1482	2.67451	1.1495e-05	0.000213428
BRADI2G10960	1183.89	342.318	1.78939	1.19533e-05	0.000221123
BRADI1G31600	327.568	124.889	1.39177	1.21528e-05	0.000224484
BRADI4G34300	267.603	60.2282	2.14919	1.22093e-05	0.000225363
BRADI1G00930	77.2617	26.8024	1.53239	1.23182e-05	0.000227206
BRADI4G24244	37.5664	0	7.80205	1.24474e-05	0.000229272
BRADI1G62790	206.744	31.8471	2.69987	1.24484e-05	0.000229272
BRADI4G41190	55.0626	3.98468	3.78963	1.25166e-05	0.00023036
BRADI3G10020	424.135	45.499	3.21902	1.25795e-05	0.00023135
BRADI1G45670	111.251	15.8225	2.8075	1.27746e-05	0.000234766
BRADI4G18270	37.9815	0.898139	5.38926	1.2921e-05	0.000236767
BRADI2G54920	4308.7	292.642	3.8801	1.31662e-05	0.000240734
BRADI3G35450	21.9155	0	7.02645	1.3198e-05	0.000241141
BRADI5G26250	294.318	60.5952	2.27733	1.33023e-05	0.000242871
BRADI1G17242	796.187	175.142	2.18379	1.36494e-05	0.000248667
BRADI4G11367	173.472	17.8238	3.27648	1.37439e-05	0.000250209
BRADI1G65610	125.076	31.2678	1.99725	1.37855e-05	0.000250604
BRADI1G63067	131.634	10.2793	3.67638	1.3883e-05	0.000251831
novel.166	63.0038	25.3375	1.31273	1.39082e-05	0.000251982
BRADI3G59447	210.48	34.1218	2.62045	1.39113e-05	0.000251982
BRADI1G58930	17.7966	0	6.71251	1.40244e-05	0.000253666
BRADI3G42250	115.578	12.2348	3.24226	1.40364e-05	0.000253702
BRADI4G36870	178.373	7.86567	4.5015	1.41471e-05	0.000255337
BRADI1G50390	4218.85	166.957	4.65896	1.42004e-05	0.000256115
BRADI4G23910	625.287	164.764	1.92267	1.43064e-05	0.00025729
BRADI2G45850	147.887	22.3775	2.72417	1.45243e-05	0.000261007
BRADI3G20770	118.765	2.49704	5.58105	1.45386e-05	0.000261007
BRADI5G04640	135.335	6.16548	4.46047	1.45762e-05	0.000261228
BRADI3G49740	251.973	119.002	1.08103	1.4659e-05	0.000262508
BRADI5G16300	78.9238	20.2271	1.95468	1.47222e-05	0.000262893
BRADI1G19720	227.461	5.34081	5.40632	1.48399e-05	0.000264808
BRADI3G00460	31.7916	1.79123	4.12872	1.4901e-05	0.000265711
BRADI5G08907	538.309	77.8773	2.78873	1.49793e-05	0.000266791
BRADI1G12990	95.6424	8.63219	3.47442	1.49891e-05	0.000266791
BRADI1G05830	65.9361	1.74571	5.21269	1.49934e-05	0.000266791
BRADI2G23460	2243.78	30.3045	6.20882	1.51172e-05	0.000268522
BRADI1G45530	2007.87	199.08	3.3341	1.51226e-05	0.000268522
BRADI2G26270	402.386	43.326	3.21354	1.53992e-05	0.00027305
BRADI3G36550	46.3141	2.06195	4.46698	1.54272e-05	0.000273162
BRADI4G43937	259.321	9.13567	4.82535	1.57175e-05	0.00027791
BRADI3G18470	485.299	213.647	1.18206	1.58706e-05	0.000280225
BRADI1G55170	1039.03	513.427	1.01596	1.60915e-05	0.000283729
BRADI4G27280	77.8919	9.26732	3.06094	1.63621e-05	0.000288298
BRADI2G26240	5746.57	1191.63	2.26962	1.64043e-05	0.00028884
BRADI4G19197	252.147	113.046	1.15892	1.65043e-05	0.000290397
BRADI5G11610	203.894	77.6672	1.39489	1.6561e-05	0.000291191
BRADI3G56360	76.8016	12.1767	2.65275	1.68419e-05	0.000295586
BRADI3G08790	180.147	21.5452	3.0625	1.68461e-05	0.000295586
BRADI2G44510	16.7154	0	6.62582	1.69483e-05	0.000297172
BRADI2G03657	105.997	42.521	1.31889	1.69975e-05	0.000297622
BRADI4G04200	220.054	2.49199	6.47094	1.70145e-05	0.000297713
BRADI4G44040	190.743	55.0698	1.79126	1.70424e-05	0.000297995
BRADI2G14970	346.245	42.7867	3.01634	1.71016e-05	0.000298822
BRADI1G25117	1607.5	80.3982	4.32065	1.72895e-05	0.000301896
BRADI4G02580	626.472	66.0139	3.24682	1.73092e-05	0.000302031
BRADI1G24010	509.762	66.313	2.94076	1.74841e-05	0.000304872
BRADI2G36790	26.7914	2.08218	3.67028	1.75653e-05	0.000306075
BRADI4G17310	82.6018	28.7807	1.52215	1.75952e-05	0.000306384
BRADI2G56607	132.713	31.4144	2.07973	1.76875e-05	0.000307779
BRADI1G17700	109.699	23.6931	2.21158	1.78127e-05	0.000309508
BRADI1G62490	219.488	40.983	2.4174	1.78236e-05	0.000309508
BRADI4G02390	157.761	31.3966	2.33134	1.78891e-05	0.000310291
BRADI3G01700	216.833	90.0359	1.26861	1.78933e-05	0.000310291
BRADI5G19660	670.939	213.865	1.64915	1.80182e-05	0.000312141
BRADI2G58490	64.1286	5.72279	3.47478	1.80248e-05	0.000312141
BRADI1G40980	87.5961	5.47482	4.00137	1.81588e-05	0.000314246
BRADI3G56660	5001.25	1788.14	1.48366	1.82223e-05	0.000314913
BRADI1G18470	197.081	14.2792	3.78356	1.82872e-05	0.000315642
BRADI1G27800	58.1544	0.581903	6.60213	1.83601e-05	0.000316426
BRADI2G44550	322.564	60.0566	2.4245	1.84689e-05	0.000318085
BRADI3G02220	78.4481	14.0387	2.481	1.86684e-05	0.000321301
BRADI3G35660	5797.43	73.899	6.29316	1.89763e-05	0.000326377
BRADI4G31770	80.8192	16.5738	2.28171	1.91759e-05	0.00032936
BRADI2G27430	242.793	3.40782	6.15824	1.92592e-05	0.000330566
BRADI1G77610	2277.21	16.9081	7.07156	1.93136e-05	0.000331274
BRADI2G39310	323.86	160.566	1.01222	1.93451e-05	0.000331589
BRADI5G27660	137.997	3.66844	5.23446	1.94601e-05	0.000333334
BRADI2G33200	183.971	26.0308	2.81849	1.95412e-05	0.000334496
BRADI3G34615	851.536	280.717	1.59984	1.98591e-05	0.000339477
BRADI5G07797	37.9323	0.290952	6.85423	2.00449e-05	0.000342086
BRADI4G35500	682.183	64.4489	3.40263	2.00525e-05	0.000342086
BRADI3G16850	179.93	85.5024	1.06974	2.02761e-05	0.0003452
BRADI2G08300	849.096	86.9427	3.28728	2.04476e-05	0.000347651
BRADI1G11790	65.654	1.45476	5.46695	2.04645e-05	0.000347703
BRADI1G08070	959.642	214.614	2.16044	2.05526e-05	0.000348965
BRADI1G72350	1279.49	374.449	1.77206	2.07056e-05	0.000351327
BRADI5G26170	34.5753	2.66408	3.67165	2.07752e-05	0.00035227
BRADI1G46610	871.639	357.587	1.28601	2.09508e-05	0.000355009
BRADI5G02460	1985.56	127.24	3.96332	2.09944e-05	0.000355509
BRADI2G33000	144.011	12.283	3.54866	2.13272e-05	0.000360659
BRADI1G21305	37.8638	0.938606	5.35392	2.15037e-05	0.000363157
BRADI1G49010	7763.29	1369.02	2.50342	2.16573e-05	0.000365262
BRADI1G76430	2553.14	489.407	2.383	2.18583e-05	0.000368171
BRADI2G12790	3842.4	1297.12	1.56651	2.19881e-05	0.000370099
BRADI3G59460	609.921	51.2898	3.57221	2.21808e-05	0.000373093
BRADI2G44377	245.929	25.2897	3.27819	2.22963e-05	0.000374536
BRADI2G55990	160.012	11.8479	3.74853	2.28338e-05	0.00038331
BRADI2G49360	175.202	27.4932	2.66768	2.29547e-05	0.000385083
BRADI1G69277	31.862	1.77858	4.14245	2.30094e-05	0.000385724
BRADI4G28260	641.285	205.226	1.64225	2.305e-05	0.000385724
BRADI5G12417	73.6975	0	8.77189	2.31399e-05	0.000386902
BRADI2G14690	425.578	31.0124	3.77813	2.35028e-05	0.000392457
BRADI1G16540	69.1859	1.45476	5.54162	2.35032e-05	0.000392457
BRADI1G37040	597.702	235.551	1.34493	2.36014e-05	0.000393836
BRADI1G49950	400.129	78.7931	2.3452	2.39746e-05	0.000399798
BRADI1G75470	459.412	204.109	1.17191	2.40981e-05	0.000401328
novel.1265	51.845	3.65326	3.82581	2.41171e-05	0.000401378
BRADI2G47610	595.443	295.251	1.01076	2.42375e-05	0.000402851
BRADI2G48610	285.692	57.8806	2.30028	2.46168e-05	0.000408885
BRADI1G73890	1050.31	177.439	2.56489	2.46591e-05	0.000409318
BRADI5G14540	118.978	3.73924	4.99979	2.48304e-05	0.000411619
BRADI3G06900	83.5426	29.7725	1.49189	2.48591e-05	0.000411761
BRADI5G22000	1531.63	445.679	1.78146	2.48716e-05	0.000411761
BRADI5G11910	313.533	8.56644	5.19428	2.5167e-05	0.000416378
BRADI1G34690	51.0497	14.7091	1.80439	2.53963e-05	0.000419896
BRADI3G44880	18.4581	1.17645	3.92799	2.55198e-05	0.000421662
BRADI2G51440	24869.1	1405.47	4.14521	2.60645e-05	0.000429536
BRADI3G52350	1349.48	95.8559	3.81474	2.61791e-05	0.000430862
BRADI5G27280	33.2104	3.69878	3.17016	2.62173e-05	0.000431209
BRADI1G49187	166.961	5.94799	4.80336	2.63455e-05	0.000432753
BRADI2G58720	193.926	15.3519	3.6549	2.64352e-05	0.000433943
novel.1449	38.9212	5.80878	2.73768	2.65046e-05	0.000434799
BRADI4G29720	188.285	34.5998	2.44142	2.66326e-05	0.000436615
BRADI5G03180	36.5595	1.81651	4.31921	2.67918e-05	0.00043894
BRADI3G34140	371.853	84.0073	2.14443	2.70827e-05	0.000443131
BRADI4G01190	99.266	8.93336	3.46823	2.71677e-05	0.000444233
BRADI2G55980	17.628	0	6.71508	2.77355e-05	0.00045293
BRADI5G27675	38.2325	0	7.82702	2.77767e-05	0.000453309
BRADI1G05850	314.071	52.0214	2.59282	2.78341e-05	0.000453951
BRADI2G07510	370.528	176.783	1.06968	2.82035e-05	0.000459382
BRADI2G13620	51.8019	5.84671	3.14731	2.82586e-05	0.000459982
BRADI1G53580	742.046	323.429	1.19854	2.87047e-05	0.000466641
BRADI1G46200	208.876	101.198	1.04229	2.88083e-05	0.000468023
BRADI1G25070	1791.21	659.097	1.44239	2.89814e-05	0.000470533
BRADI1G07190	374.87	47.3078	2.98597	2.90007e-05	0.000470543
BRADI1G78350	24.8401	0.581903	5.3678	2.92598e-05	0.000474442
BRADI3G57610	1123.46	222.705	2.33495	2.94817e-05	0.000477425
BRADI2G50410	575.153	200.782	1.51824	2.95422e-05	0.000477961
BRADI3G42207	104.247	25.7525	2.00996	2.96461e-05	0.000479164
BRADI1G69627	252.02	41.9772	2.58384	3.00945e-05	0.00048579
BRADI4G20470	151.734	63.8889	1.24344	3.01783e-05	0.000486831
BRADI3G36697	309.175	10.2716	4.9144	3.02095e-05	0.000487022
BRADI2G01967	42.7912	8.59929	2.3124	3.04027e-05	0.000489528
BRADI2G09690	91.9998	32.7124	1.48682	3.04038e-05	0.000489528
BRADI4G09930	44.454	0.581903	6.20872	3.04496e-05	0.000489953
BRADI3G50570	566.535	74.556	2.92471	3.10302e-05	0.000498659
BRADI1G68390	707.833	4.94618	7.1551	3.12775e-05	0.000502124
BRADI4G13680	80.6663	18.4282	2.12559	3.13368e-05	0.000502624
BRADI1G35990	207.105	87.3061	1.25003	3.15993e-05	0.000506147
BRADI1G66120	419.792	53.9113	2.96023	3.16166e-05	0.000506147
BRADI2G61940	529.41	206.063	1.36134	3.22042e-05	0.000515227
BRADI1G58210	19879.2	4595.9	2.1128	3.31864e-05	0.000529162
BRADI3G53630	60.7718	0.872855	6.08875	3.32012e-05	0.000529162
BRADI1G57880	152.312	44.2564	1.78139	3.33253e-05	0.000530806
BRADI5G08630	234.8	15.2153	3.94347	3.33988e-05	0.000531639
BRADI4G41010	13.6784	0	6.347	3.34488e-05	0.000532042
BRADI1G09270	55.8582	0	8.37092	3.3478e-05	0.000532042
BRADI2G03610	1822.88	438.501	2.0553	3.34874e-05	0.000532042
BRADI1G59470	23.1842	1.18909	4.26648	3.36123e-05	0.000533691
BRADI3G45320	33.5557	0.290952	6.67911	3.4074e-05	0.000540341
BRADI5G18150	871.749	148.501	2.55324	3.43167e-05	0.000543847
BRADI2G58810	67.166	2.63121	4.6511	3.43786e-05	0.000544486
BRADI2G40620	200.383	2.61856	6.24462	3.46469e-05	0.000548391
BRADI3G52856	161.243	57.4375	1.49259	3.48184e-05	0.00055076
BRADI5G23715	22.2507	0.581903	5.2083	3.49496e-05	0.000552236
BRADI4G11400	220.646	79.3696	1.47713	3.50596e-05	0.000553187
BRADI2G01050	8339.67	2148.86	1.95632	3.61182e-05	0.000569177
novel.1424	44.7177	0	8.05164	3.64585e-05	0.000574181
BRADI3G21000	479.525	4.94618	6.59249	3.75008e-05	0.000589492
BRADI3G29000	19.7577	0	6.87734	3.77113e-05	0.000592431
BRADI5G11960	183.026	3.07389	5.89781	3.78208e-05	0.000593782
BRADI3G30120	50.9915	0.323827	7.28039	3.85573e-05	0.000604968
BRADI5G19220	351.991	79.7824	2.13931	3.85898e-05	0.000605102
BRADI1G26800	2456.57	578.393	2.08636	3.8641e-05	0.000605527
BRADI1G04630	25.3538	0.290952	6.27705	3.88603e-05	0.000608586
BRADI3G06550	10.9295	0	6.0256	3.8949e-05	0.00060941
BRADI1G04930	4959.74	1597.74	1.63419	3.89613e-05	0.00060941
BRADI4G16050	673.761	321.112	1.06865	3.97788e-05	0.000621042
novel.1263	1291.56	273.63	2.23825	4.00801e-05	0.000625359
BRADI2G09090	106.007	11.2228	3.24592	4.04164e-05	0.000629826
BRADI1G22100	35.9452	7.21548	2.3022	4.05575e-05	0.000631635
BRADI4G27450	4028.14	1324.17	1.60493	4.13725e-05	0.00064274
BRADI3G14710	1059.71	111.46	3.24831	4.16553e-05	0.000646337
BRADI4G29150	32.6526	2.10241	3.94956	4.22862e-05	0.000655313
BRADI4G24280	366.499	167.195	1.1327	4.23118e-05	0.000655313
BRADI1G05450	2088.02	89.168	4.54965	4.25414e-05	0.000658465
BRADI1G76870	1634.53	298.702	2.45206	4.27694e-05	0.000661588
BRADI2G37180	3490.8	1307.18	1.41709	4.30312e-05	0.000665229
BRADI3G22590	84.768	0.647654	7.07572	4.4117e-05	0.000680762
BRADI1G28410	709.804	77.7734	3.18969	4.45057e-05	0.000686341
BRADI1G47210	524.9	9.35597	5.80561	4.5001e-05	0.00069313
BRADI1G28130	132.087	32.0469	2.04388	4.55685e-05	0.000701443
BRADI3G58830	1507.17	271.219	2.4743	4.56594e-05	0.000702413
BRADI3G33070	1433.31	193.221	2.89042	4.63479e-05	0.000712137
BRADI1G03640	112.246	14.4816	2.95425	4.69438e-05	0.000720415
BRADI1G61190	84.0259	1.86962	5.5003	4.72146e-05	0.000724129
BRADI5G02210	11.8583	0	6.13836	4.72854e-05	0.000724775
BRADI1G61840	61.9201	14.6712	2.07622	4.79957e-05	0.000734323
BRADI3G01640	55.4097	6.0795	3.19011	4.83949e-05	0.000739085
BRADI1G09900	21.7512	1.23461	4.15628	4.86019e-05	0.000741796
BRADI3G45640	1532.2	167.488	3.19338	4.86401e-05	0.000741931
BRADI2G12370	1499.16	668.339	1.16498	4.87261e-05	0.000742344
BRADI2G55010	520.982	244.068	1.09222	4.89282e-05	0.000744884
BRADI3G59607	409.168	73.4527	2.47634	4.90251e-05	0.000745549
BRADI2G42650	839.916	85.0924	3.30347	4.91764e-05	0.000747398
BRADI3G56300	159.995	35.541	2.16533	4.97905e-05	0.000755821
BRADI3G44677	1141.11	207.847	2.45664	5.01192e-05	0.000759895
BRADI2G40687	44.267	2.41865	4.19281	5.02538e-05	0.000761477
BRADI1G26620	118.747	57.2351	1.05705	5.04843e-05	0.000763584
BRADI4G37860	2691.59	78.0227	5.10778	5.05139e-05	0.000763584
BRADI1G41850	10.8803	0	6.01988	5.20335e-05	0.000784672
BRADI4G03470	51.3638	6.86637	2.89146	5.21383e-05	0.000785784
BRADI2G00600	408.168	159.759	1.35369	5.24978e-05	0.00079034
BRADI4G05327	545.843	247.948	1.13863	5.25033e-05	0.00079034
BRADI1G36980	3278.57	674.247	2.28149	5.28651e-05	0.000795311
BRADI1G26360	117.767	41.5267	1.50543	5.29413e-05	0.000795982
BRADI2G18447	188.225	3.20047	5.86512	5.3119e-05	0.000798177
BRADI2G11707	566.225	40.3781	3.80972	5.34853e-05	0.000803203
BRADI1G65820	3515.03	1147.25	1.61531	5.38621e-05	0.000807899
BRADI4G44390	953.435	165.675	2.52412	5.39621e-05	0.000808918
BRADI1G29434	52.806	17.8538	1.56358	5.40031e-05	0.000809052
BRADI2G61140	79.6889	30.6048	1.37912	5.42087e-05	0.00081165
BRADI2G32940	23.1184	2.72983	3.07535	5.47441e-05	0.000819179
BRADI5G19250	460.4	11.5595	5.31288	5.59316e-05	0.000836452
BRADI4G12620	132.047	20.7556	2.67075	5.65602e-05	0.00084534
BRADI1G57247	166.2	7.98719	4.37298	5.67042e-05	0.0008465
BRADI1G49170	20.7284	0.90573	4.49961	5.6837e-05	0.00084798
BRADI4G03197	504.739	175.648	1.52159	5.73301e-05	0.000854832
BRADI1G01000	103.378	40.6816	1.35139	5.74036e-05	0.000855422
BRADI1G14230	62.5017	2.65144	4.54245	5.78434e-05	0.000860958
BRADI5G21110	13.1035	0	6.26943	5.81023e-05	0.000863283
BRADI4G11440	16.2582	0.938606	4.14953	5.82299e-05	0.00086467
BRADI4G38460	1434.84	303.643	2.24026	5.90743e-05	0.000876085
BRADI2G54150	150.237	16.083	3.22304	5.91313e-05	0.000876085
BRADI1G78540	33.795	0	7.64928	5.91376e-05	0.000876085
BRADI2G24000	12.325	0	6.20065	5.92401e-05	0.000877088
BRADI1G20860	220.544	70.5836	1.64097	5.95776e-05	0.000881567
BRADI2G24040	43.9225	1.20173	5.18258	5.98242e-05	0.000884697
BRADI2G34380	171.593	7.0181	4.61292	6.11588e-05	0.000903373
BRADI4G42255	19.2414	0.290952	5.87207	6.14386e-05	0.000906974
BRADI3G39960	22.0607	4.31355	2.36658	6.16694e-05	0.00090985
BRADI1G33540	143.005	8.58413	4.06046	6.18817e-05	0.000912448
BRADI1G47670	70.6308	22.7191	1.62755	6.22848e-05	0.000917628
BRADI1G75740	1382.48	598.773	1.20735	6.23058e-05	0.000917628
BRADI4G07430	103.952	37.3346	1.47464	6.26327e-05	0.000921903
BRADI4G41540	151.14	54.498	1.46805	6.27494e-05	0.000923083
BRADI1G11986	6446.48	1803.13	1.83793	6.27998e-05	0.000923285
BRADI3G08860	24.5656	2.08723	3.54248	6.28448e-05	0.000923408
BRADI1G78320	298.725	143.563	1.05462	6.32834e-05	0.00092823
BRADI2G47330	457.494	125.6	1.86313	6.34302e-05	0.000929843
BRADI2G48970	143.297	2.90952	5.60861	6.41319e-05	0.000939583
BRADI2G04840	40.3406	3.6052	3.47513	6.51691e-05	0.000953116
BRADI3G58730	965.43	124.927	2.95004	6.52574e-05	0.000953855
BRADI1G43730	30.4504	0	7.49937	6.53773e-05	0.000955054
BRADI2G54780	180.802	23.3996	2.94855	6.54444e-05	0.000955481
BRADI5G05100	434.781	147.937	1.55531	6.59651e-05	0.000962526
BRADI4G29860	11.8629	0	6.12715	6.6182e-05	0.000964674
BRADI2G62370	2450.9	309.133	2.98683	6.61889e-05	0.000964674
BRADI3G58900	316.708	8.19709	5.27115	6.63077e-05	0.000965848
BRADI4G34250	60.3112	17.6312	1.77659	6.66181e-05	0.00096869
BRADI5G10520	111.987	53.7641	1.05924	6.78458e-05	0.000984839
BRADI4G34870	99.0198	1.74571	5.80586	6.8211e-05	0.000989001
BRADI1G40464	134.455	5.63935	4.57031	6.82831e-05	0.000989477
BRADI2G24100	49.129	7.41527	2.73908	6.84529e-05	0.000991367
BRADI1G74547	37.0128	1.19668	4.94105	7.02352e-05	0.00101485
BRADI3G08180	380.021	46.4069	3.03452	7.18988e-05	0.00103651
BRADI3G51670	57.5454	7.23066	2.98095	7.22718e-05	0.00104117
BRADI5G04720	24.9759	5.57599	2.17696	7.24099e-05	0.00104191
BRADI4G03080	56.235	17.7147	1.66563	7.25395e-05	0.00104277
BRADI4G34840	169.601	69.0628	1.29489	7.32083e-05	0.00105178
BRADI3G20980	866.186	8.72855	6.62921	7.40271e-05	0.00106233
novel.1597	178.667	36.6287	2.28595	7.4729e-05	0.00107119
BRADI1G69571	182.046	35.3309	2.36456	7.47971e-05	0.00107155
BRADI3G13027	507.017	49.2157	3.36293	7.51856e-05	0.00107651
BRADI1G73910	73.4768	5.14594	3.83623	7.55386e-05	0.00108095
BRADI2G09750	50.5236	2.63121	4.23797	7.57264e-05	0.00108302
BRADI5G15830	870.743	136.314	2.67503	7.59407e-05	0.00108513
BRADI3G57130	1093.3	78.3961	3.80158	7.59602e-05	0.00108513
BRADI1G13940	640.104	95.9972	2.73705	7.62581e-05	0.00108868
BRADI5G20012	1791.75	843.379	1.08672	7.62951e-05	0.00108868
BRADI2G50010	529.872	230.314	1.20147	7.6541e-05	0.00109158
BRADI0018S00200	263.984	117.974	1.1611	7.67469e-05	0.00109363
BRADI1G72510	1002.31	403.629	1.31168	7.67717e-05	0.00109363
BRADI5G01135	1834.48	132.407	3.79196	7.70194e-05	0.0010956
BRADI1G57040	4889.55	758.701	2.68807	7.70403e-05	0.0010956
BRADI3G60600	49.1364	0	8.18776	7.72721e-05	0.00109737
BRADI1G46270	37.3952	0.938606	5.34069	7.74972e-05	0.001099
BRADI2G39930	629.003	202.144	1.63641	7.79329e-05	0.00110455
BRADI2G18120	22.2062	2.1277	3.38754	7.83335e-05	0.00110961
BRADI2G52760	46.1554	0.290952	7.13668	7.86315e-05	0.0011132
novel.906	93.716	18.5751	2.32627	7.88749e-05	0.0011154
BRADI1G54420	209.081	13.753	3.922	7.99864e-05	0.00112795
BRADI3G37470	259.249	22.8608	3.50215	8.02048e-05	0.0011304
BRADI2G19450	178.389	51.6947	1.78366	8.21887e-05	0.00115385
BRADI1G64830	2384.86	899.595	1.40619	8.27076e-05	0.00116048
BRADI3G18590	21566.7	1740.96	3.6308	8.27766e-05	0.00116052
BRADI5G24880	39.3122	0.290952	6.89717	8.2802e-05	0.00116052
BRADI3G32310	272.263	83.7186	1.70343	8.45353e-05	0.00118284
BRADI4G04550	275.03	15.6251	4.13624	8.46579e-05	0.0011839
BRADI1G73010	76.2675	22.9972	1.73806	8.60233e-05	0.00120166
BRADI2G26660	1825.26	224.46	3.02361	8.63403e-05	0.0012054
BRADI3G31870	87.5186	10.1021	3.11946	8.63869e-05	0.0012054
BRADI1G01630	1716.77	263.868	2.70133	8.64622e-05	0.00120578
BRADI3G17507	74.9705	3.2915	4.49797	8.6589e-05	0.00120688
BRADI5G14650	332.919	24.1105	3.78776	8.83526e-05	0.00123011
BRADI1G04430	23.6931	0.290952	6.17596	8.91534e-05	0.00123852
BRADI2G51750	17.2267	0.938606	4.21982	8.98117e-05	0.00124698
BRADI1G17050	320.865	138.411	1.21028	9.06204e-05	0.00125751
BRADI1G26470	872.851	9.31045	6.54738	9.07415e-05	0.0012585
BRADI2G25070	28.2011	1.75835	3.97679	9.2686e-05	0.00128335
BRADI1G63980	45.1298	7.87072	2.51273	9.37113e-05	0.00129613
BRADI2G42855	415.524	171.645	1.27384	9.44456e-05	0.00130557
BRADI5G19230	130.491	22.1018	2.5572	9.47388e-05	0.00130818
BRADI2G54680	1172.45	42.4687	4.78564	9.49022e-05	0.00130972
BRADI3G10290	12.3367	0	6.19589	9.49975e-05	0.00131032
BRADI3G52160	416.48	65.1364	2.67547	9.64447e-05	0.0013281
BRADI5G24990	183.05	15.6809	3.54151	9.70803e-05	0.00133613
BRADI2G52160	209.314	6.70453	4.95648	9.72199e-05	0.00133732
BRADI1G76140	219.529	83.9641	1.38578	9.78701e-05	0.00134479
BRADI1G62820	51.7033	8.24766	2.64035	9.88886e-05	0.00135805
BRADI2G05770	582.67	110.119	2.40335	9.96208e-05	0.00136676
BRADI4G44797	87.6364	2.14034	5.35794	9.9631e-05	0.00136676
BRADI2G20830	29.3451	1.81146	4.00516	9.98693e-05	0.00136928
BRADI4G04180	92.8299	15.1215	2.6211	0.000101495	0.0013893
BRADI3G34600	804.772	155.507	2.37055	0.000101751	0.00139172
BRADI5G01240	1048.62	154.999	2.75786	0.000103116	0.00140844
BRADI4G33010	142.892	64.9971	1.13418	0.000103487	0.00141274
BRADI2G05700	704.273	225.523	1.64229	0.000104641	0.00142588
BRADI1G22410	82.7233	3.79501	4.42993	0.000106688	0.00144837
BRADI4G12140	26.2027	0.581903	5.44845	0.000106729	0.00144837
BRADI1G69690	163.955	5.29529	4.9458	0.000106826	0.0014489
BRADI3G00910	611.369	52.1124	3.55205	0.000107567	0.00145817
BRADI2G51530	113.137	33.2942	1.76504	0.000108227	0.00146632
BRADI3G39700	374.579	38.5464	3.28078	0.000109111	0.00147672
BRADI1G45210	327.503	130.019	1.33304	0.000111088	0.00150106
BRADI1G70050	162.739	79.7011	1.03027	0.000111912	0.00151138
BRADI3G39910	116.207	13.2191	3.13518	0.000113935	0.00153417
BRADI1G48790	555.135	43.847	3.66091	0.000113964	0.00153417
BRADI4G37120	71.5976	16.2525	2.13479	0.000114075	0.00153484
BRADI4G44410	134917	24956.8	2.43455	0.000115969	0.00155866
BRADI3G30300	11210.8	3335.9	1.74868	0.000116133	0.00155923
BRADI2G57087	1167.74	294.765	1.98628	0.000117089	0.00157036
BRADI1G69190	15.7963	0.290952	5.59295	0.000120312	0.00160931
BRADI4G03950	18.8708	0.290952	5.83561	0.000121499	0.00162324
BRADI2G34460	439.312	143.767	1.6116	0.000121546	0.00162324
BRADI1G57890	9.67938	0	5.8464	0.000121851	0.00162633
BRADI3G09780	538.198	107.766	2.31887	0.000121907	0.00162633
BRADI3G37457	608.375	88.726	2.77693	0.000122353	0.00163098
BRADI1G68097	38.3072	9.95036	1.94369	0.000124933	0.0016623
novel.859	22.1263	3.29655	2.73654	0.000126511	0.00168242
BRADI3G59020	1834.54	410.427	2.16051	0.00012697	0.00168673
BRADI2G05777	130.155	55.024	1.24533	0.000127335	0.00169069
BRADI5G09247	43.2887	7.51653	2.52054	0.000128232	0.00169902
BRADI1G54950	1983.79	853.041	1.21768	0.000128702	0.00170346
BRADI3G27430	21.4225	0	6.98615	0.000129057	0.00170682
BRADI2G16396	1369.35	418.384	1.71005	0.000129515	0.00171152
BRADI4G11347	49.5225	16.928	1.53952	0.000130425	0.00172265
BRADI1G50407	1189.53	304.627	1.96496	0.000132139	0.00174344
novel.1368	149.5	31.5412	2.24048	0.000132207	0.00174344
BRADI3G49380	111.707	1.16381	6.56353	0.000133059	0.00175373
BRADI3G26416	465.3	208.643	1.15586	0.000133633	0.00175765
BRADI4G30380	3593.33	1017.47	1.82028	0.000135462	0.00177892
BRADI2G27370	30.3307	0.607188	5.64165	0.000137099	0.00179949
BRADI5G24410	4707.61	1841.92	1.35377	0.000137281	0.00180093
BRADI5G01490	10.1554	0	5.90518	0.000137522	0.00180223
BRADI1G35830	22.0771	1.77858	3.61276	0.000137714	0.0018038
BRADI3G30220	12629	3453.9	1.87042	0.000138287	0.00181037
BRADI4G22637	67.6209	6.91189	3.28005	0.000138724	0.00181514
BRADI4G30617	97.7242	12.9535	2.90963	0.000138961	0.00181731
BRADI3G29310	213.919	30.7519	2.79712	0.000139054	0.00181758
BRADI4G13660	43.8542	0.323827	7.05965	0.000139407	0.00182124
BRADI2G25700	38.5574	3.07895	3.64243	0.000143494	0.00186787
BRADI3G50377	56.0712	19.0404	1.56854	0.000144247	0.00187496
BRADI2G55690	11720	1089.69	3.42698	0.000145831	0.00189401
BRADI2G37920	32.1342	7.68345	2.07573	0.000145878	0.00189401
BRADI2G22240	894.376	36.8237	4.60175	0.00014638	0.00189954
BRADI2G08826	365.839	177.135	1.04709	0.00014723	0.0019096
BRADI4G36760	907.475	187.649	2.27353	0.000147572	0.00191305
BRADI2G04140	61.9647	23.6627	1.38079	0.000148244	0.00191978
BRADI1G56807	660.016	131.388	2.32773	0.000148465	0.00192166
BRADI4G34667	205.584	97.8033	1.07077	0.000149552	0.00193474
BRADI4G26830	762.753	206.381	1.88515	0.000151152	0.00195344
BRADI2G07780	25.1917	5.74049	2.12831	0.00015131	0.00195431
BRADI1G43787	67.0642	5.66463	3.56067	0.000151375	0.00195431
BRADI3G51360	18.4087	0.614779	4.90665	0.00015325	0.00197649
BRADI1G68040	654.434	95.7512	2.77304	0.000153675	0.00198096
BRADI1G22260	158.47	38.5437	2.04196	0.000155057	0.00199776
BRADI2G21030	214.682	100.556	1.09542	0.00015554	0.00200295
BRADI4G44810	76.5841	4.45277	4.09693	0.000155811	0.00200542
BRADI4G41710	12.1327	0.290952	5.21274	0.000155919	0.00200579
BRADI1G03420	315.809	136.279	1.21307	0.000156023	0.0020061
BRADI1G67460	693.365	11.6709	5.88957	0.000158043	0.00203
BRADI2G04510	696.907	240.728	1.53358	0.000158282	0.00203204
BRADI2G04570	3263.28	152.602	4.41855	0.000160584	0.00205845
BRADI2G37670	20.7543	1.55338	3.76102	0.000160972	0.00206237
BRADI5G16550	827.579	381.54	1.11685	0.000161436	0.00206727
BRADI3G36510	24.9316	1.17645	4.38151	0.000161713	0.00206933
BRADI4G36972	39.2712	2.14793	4.19886	0.000161761	0.00206933
BRADI2G45600	22.0139	0.647654	5.15431	0.000162247	0.00207423
BRADI2G51690	1841.04	71.9545	4.67737	0.000162309	0.00207423
BRADI2G33930	858.287	124.082	2.79043	0.000162424	0.00207465
BRADI3G32230	210.139	97.0644	1.11304	0.000163977	0.00209237
BRADI2G44750	287.993	66.8287	2.10756	0.000164553	0.00209865
BRADI1G07180	981.998	352.906	1.47608	0.000165354	0.00210781
BRADI2G50400	189.951	38.7059	2.29422	0.000165996	0.00211492
BRADI1G25990	244.109	69.083	1.81838	0.000168339	0.00214152
BRADI1G03970	12.9886	0	6.2572	0.000168931	0.00214797
BRADI2G47960	237.985	14.6586	4.02103	0.000169576	0.00215509
BRADI3G50700	67.6084	5.44195	3.63171	0.000169723	0.00215559
BRADI4G20160	589.815	236.88	1.31513	0.000169829	0.00215559
BRADI5G22260	2551.93	1230.32	1.05222	0.000169872	0.00215559
BRADI1G22147	200.328	91.9235	1.1259	0.000172315	0.00218549
BRADI4G05670	39.7987	10.4487	1.93347	0.00017249	0.00218661
BRADI3G37180	48.4814	2.03666	4.54841	0.000174271	0.00220496
BRADI3G39467	217.691	91.987	1.24192	0.000174563	0.00220733
BRADI4G44530	1225.59	73.4701	4.06007	0.000174905	0.00220944
BRADI5G25810	24.5586	4.30091	2.52816	0.000175169	0.00221167
BRADI2G06497	371.652	3.20047	6.85174	0.000176441	0.00222439
BRADI4G31380	5428.14	1197.34	2.18059	0.000177413	0.00223552
BRADI3G08160	7324.16	1466.84	2.31997	0.000180026	0.00226732
BRADI4G01380	63.7215	17.0165	1.90465	0.000181585	0.00228581
BRADI1G71030	202.367	83.7947	1.27399	0.000183386	0.00230503
BRADI2G54430	153.903	26.9388	2.51852	0.000184406	0.0023167
BRADI1G33080	29.8945	3.40277	3.1531	0.000186802	0.00234214
BRADI2G20840	229.905	6.43381	5.1534	0.000189683	0.00237589
BRADI3G39780	254.026	5.85191	5.43425	0.000190169	0.0023808
BRADI4G05590	149.64	71.7472	1.05965	0.000190784	0.00238731
BRADI2G59027	50.5006	9.53789	2.40452	0.0001929	0.002409
novel.412	16.4314	0	6.59592	0.000194447	0.00242472
BRADI2G60870	630.047	15.7367	5.32053	0.000194723	0.00242696
BRADI1G12010	749.199	284.603	1.39645	0.000198465	0.00246872
BRADI1G74320	103.159	33.1426	1.63384	0.000198712	0.00247057
BRADI3G41510	57.6734	1.18909	5.58702	0.000198966	0.00247252
BRADI2G10302	460.11	21.6998	4.40345	0.000199172	0.00247386
BRADI1G26890	51.964	18.2714	1.50367	0.000200467	0.00248871
BRADI4G20000	85.0394	11.7844	2.85861	0.000201435	0.0024995
BRADI2G03807	88.4819	18.6257	2.24641	0.000203444	0.00252194
BRADI3G41520	37.5378	10.6309	1.82083	0.000204168	0.00252967
BRADI2G38987	147.155	34.7667	2.08022	0.000204877	0.00253663
BRADI3G51685	67.6762	3.23334	4.37522	0.000206473	0.00255322
BRADI3G04440	802.044	81.3389	3.3007	0.000206632	0.00255365
BRADI3G26910	36.3981	8.00223	2.19965	0.000207346	0.00256024
BRADI2G25285	30.4544	0.290952	6.53032	0.000209811	0.00258733
BRADI4G37995	60.6489	24.8441	1.28236	0.000209848	0.00258733
BRADI2G45060	191.085	10.6108	4.16682	0.000210111	0.00258931
BRADI2G22920	32.641	1.86962	4.14561	0.000211605	0.00260646
BRADI1G68340	1731.09	146.097	3.56672	0.000214803	0.00264327
BRADI1G65550	187.738	14.8635	3.65926	0.00021662	0.00266432
BRADI1G26160	280.14	113.31	1.30307	0.000217367	0.00267149
BRADI1G73140	28.1284	1.16381	4.56231	0.000217415	0.00267149
BRADI1G77990	147.017	2.03666	6.15998	0.000218275	0.00268076
BRADI3G07390	15.6861	0	6.54627	0.000221509	0.0027165
BRADI3G09890	644.598	204.3	1.65697	0.00022203	0.00272157
BRADI1G37220	102.241	15.2707	2.74355	0.000222321	0.0027238
BRADI3G50660	118.719	36.6616	1.69484	0.00022254	0.00272517
BRADI1G07270	15.034	0.290952	5.5253	0.00022307	0.00273033
BRADI1G67230	1702	493.401	1.78624	0.000223516	0.00273428
BRADI5G20630	18.3361	0.303594	5.80132	0.000223609	0.00273428
BRADI1G12740	26.5571	0.290952	6.34216	0.000225095	0.00275111
BRADI3G16020	296.619	22.6206	3.7102	0.000227263	0.00277224
BRADI3G56897	16.3166	0.323827	5.62308	0.000227542	0.00277429
BRADI3G34727	1819.92	210.387	3.11246	0.00023005	0.00280081
novel.1254	16.5983	0.323827	5.65929	0.000230793	0.00280851
BRADI3G30340	287.66	84.1639	1.77209	0.000231142	0.00281139
BRADI2G14700	136.148	22.5142	2.59597	0.00023141	0.00281217
BRADI1G05080	252.991	64.448	1.97395	0.00023506	0.00284889
BRADI3G46557	397.984	143.667	1.46861	0.000235129	0.00284889
BRADI2G52460	1002.28	19.8833	5.65394	0.00023634	0.00286219
novel.410	242.063	5.33575	5.4987	0.000237435	0.00287269
BRADI1G57607	41.0494	0	7.92673	0.00024056	0.00290641
BRADI3G58660	17.8648	0.290952	5.77117	0.000240568	0.00290641
BRADI3G41350	2636.96	848.093	1.63628	0.000241641	0.00291658
BRADI3G37480	510.856	197.17	1.37343	0.000242117	0.00292093
BRADI1G50140	10.9482	0	6.02373	0.000242495	0.00292409
BRADI1G03760	18096.3	1910.54	3.24365	0.000242942	0.00292808
BRADI2G03357	1233.87	586.649	1.07188	0.000243108	0.00292868
BRADI3G39040	598.516	131.247	2.18798	0.000247281	0.00297753
BRADI1G12580	1046.13	298.309	1.81063	0.000249449	0.00300077
BRADI4G04600	50.7698	2.80823	4.18164	0.000249845	0.0030041
novel.1516	17.3981	2.44393	2.84291	0.000251608	0.00302242
BRADI1G36790	14.7736	1.23461	3.59318	0.000253685	0.00304446
BRADI3G36660	17.811	0	6.72829	0.000256472	0.00307645
BRADI4G36990	16.6287	2.14793	2.95012	0.00025917	0.00310437
BRADI4G39520	314.386	22.9544	3.77519	0.00026138	0.0031264
BRADI3G47330	88.7871	15.8426	2.48605	0.000269216	0.00320795
BRADI1G23040	203.621	28.0927	2.85813	0.000270955	0.00322562
BRADI3G49140	156.781	3.94675	5.31089	0.000272649	0.00324425
BRADI1G21860	18.1131	0.614779	4.87434	0.000273136	0.00324851
BRADI4G29910	75.8611	37.7342	1.00672	0.000274626	0.00326315
BRADI5G12050	18.4489	0.323827	5.81315	0.000275343	0.00327013
BRADI3G30860	806.017	135.031	2.57769	0.000277735	0.00329389
BRADI3G36740	37.7224	1.19668	4.9601	0.000278058	0.00329618
BRADI1G23890	41.9007	2.43634	4.10503	0.000281546	0.00333438
BRADI1G64687	106.57	8.60954	3.62145	0.000286848	0.00339081
BRADI1G45140	103.451	21.5022	2.26867	0.000291462	0.00344051
BRADI4G34970	524.087	247.541	1.08208	0.000292808	0.00345154
BRADI1G65780	4496.58	308.584	3.86507	0.000293088	0.00345242
BRADI5G12460	894.66	150.732	2.56953	0.000293156	0.00345242
BRADI5G19367	31.3695	2.36049	3.71466	0.000295091	0.00347147
BRADI2G49365	163.083	29.0794	2.48412	0.000296453	0.00348099
BRADI1G20185	61.0166	5.78349	3.39385	0.000297219	0.00348724
BRADI4G01990	421.215	58.8824	2.83738	0.000298148	0.00349488
BRADI4G21057	48.8641	9.78332	2.32557	0.000298523	0.00349603
BRADI1G46080	14.6047	2.16057	2.77514	0.000301443	0.00352369
BRADI3G15620	216.269	89.1834	1.2765	0.000301729	0.00352539
BRADI3G19360	186.951	31.842	2.55555	0.000302806	0.00353634
BRADI4G31080	30.8252	0.581903	5.68556	0.000303978	0.00354838
BRADI1G37745	17.7616	1.56603	3.53259	0.000305289	0.00356204
BRADI4G13650	53.5478	0.614779	6.44931	0.000305651	0.00356296
BRADI5G12205	1072.34	261.082	2.03782	0.000306261	0.00356705
BRADI3G50190	18.8451	1.52051	3.63304	0.000306809	0.00357072
BRADI1G46100	12.4893	0	6.21263	0.00030714	0.00357072
BRADI1G07480	4371.93	1678.33	1.38128	0.000307167	0.00357072
BRADI4G22290	25.3727	0	7.23363	0.000309218	0.0035922
BRADI1G64790	106.357	16.9938	2.6477	0.000309299	0.0035922
BRADI2G15810	555.373	139.059	1.99842	0.000316174	0.00366698
BRADI4G26180	98.9707	12.3285	2.99791	0.000320272	0.00371269
BRADI4G31610	17.2692	0	6.68309	0.000324612	0.00375793
BRADI3G32025	46.5923	1.17645	5.2823	0.00032523	0.00376336
BRADI4G05130	24.2747	2.67672	3.15886	0.000325943	0.00376987
BRADI3G45260	4357.11	651.475	2.74168	0.000326327	0.00377085
BRADI1G44110	84.606	2.06195	5.3474	0.000328498	0.00378858
BRADI0009S00203	136.997	15.4962	3.14162	0.000328553	0.00378858
BRADI2G41590	4128.56	1329.26	1.63503	0.000328612	0.00378858
novel.2320	50.6706	0.872855	5.82532	0.000329393	0.00379585
BRADI2G04340	13.4813	0.581903	4.48268	0.000332769	0.00382427
novel.997	31.278	4.50083	2.78502	0.00033976	0.0038975
BRADI5G19017	46.2328	0.872855	5.69845	0.000342536	0.0039264
novel.1686	16.2418	2.73488	2.56617	0.000342933	0.00392854
BRADI1G69150	1836.84	897.094	1.03378	0.000343613	0.00393454
BRADI1G29515	47.0301	5.07514	3.20847	0.000348851	0.00399162
BRADI2G49920	25.5531	4.21493	2.59864	0.000351762	0.00402237
BRADI4G38120	98.1356	39.4294	1.31773	0.000354071	0.0040451
BRADI1G65590	2567.65	352.725	2.86375	0.000354441	0.00404749
BRADI5G04710	59.61	21.2138	1.4845	0.000358123	0.00408399
BRADI1G68450	20.2877	1.86962	3.46142	0.000358559	0.00408712
BRADI2G14210	2519.61	1018.86	1.3062	0.000359749	0.00409883
BRADI2G40390	141.635	70.73	1.0053	0.00036161	0.00411631
BRADI2G22367	17.5882	0.918373	4.27449	0.000363695	0.00413818
BRADI1G58490	120.542	9.79345	3.62245	0.000364483	0.00414528
BRADI1G49207	242.121	20.3812	3.56992	0.000370368	0.0042103
BRADI2G08580	234.583	28.4901	3.04085	0.000374029	0.00424809
BRADI3G33940	106.757	11.805	3.17006	0.00037748	0.00428536
BRADI1G75450	124.199	11.0333	3.48961	0.000380758	0.00431869
BRADI5G18920	91.311	10.0566	3.17926	0.000383224	0.0043409
BRADI1G69307	83.277	17.3707	2.26001	0.000383233	0.0043409
BRADI2G51190	22.6988	0	7.07183	0.000384189	0.00434977
BRADI2G16337	955.953	101.555	3.23458	0.000384749	0.00435416
BRADI2G08220	87.6103	2.06195	5.39503	0.000386663	0.00436993
BRADI2G04980	270.9	92.4623	1.55012	0.00039248	0.00442377
BRADI4G28460	43.671	17.0013	1.359	0.000396464	0.00445988
BRADI3G36797	179.587	87.9918	1.02804	0.000399161	0.00448305
BRADI4G38800	13.1385	0	6.27155	0.000400217	0.00449291
BRADI4G04860	23.0741	0.872855	4.68957	0.000400936	0.00449898
BRADI3G37047	343.293	97.854	1.80874	0.000401126	0.0044991
BRADI4G44550	398.523	173.707	1.19793	0.000403509	0.00452382
BRADI2G08790	3274.51	779.281	2.07081	0.000405543	0.0045446
BRADI1G26380	41.0265	0.290952	6.95985	0.000406785	0.0045565
BRADI4G43900	472.934	133.387	1.82467	0.00041029	0.00459168
BRADI5G15040	178.104	24.6493	2.85395	0.000410489	0.00459187
BRADI4G40680	41.5568	1.81146	4.50852	0.00041334	0.00462057
BRADI5G13710	1323.08	492.37	1.42586	0.000413421	0.00462057
novel.1506	271.942	7.36468	5.20734	0.000415967	0.00464491
BRADI5G14380	38.4081	10.345	1.89602	0.000415968	0.00464491
BRADI1G46947	171.328	45.1802	1.92226	0.000418143	0.00466508
BRADI2G20850	366.022	7.85569	5.53736	0.000418471	0.00466667
BRADI2G27670	38.6799	0.614779	5.97874	0.000419535	0.00467646
BRADI2G42110	147.411	44.6488	1.72025	0.000419889	0.00467722
BRADI4G16930	11.4618	0.290952	5.12744	0.000419974	0.00467722
BRADI1G71230	27.4789	1.22197	4.49616	0.00042029	0.00467867
BRADI1G65580	6841.65	1526.76	2.16389	0.000423205	0.00470904
BRADI1G10670	21.636	0.581903	5.16834	0.000424527	0.00472167
BRADI5G17930	11.9941	0	6.14174	0.000427622	0.004754
BRADI1G07495	2472.79	554.232	2.15735	0.000431978	0.00479607
BRADI4G33910	2220.13	545.619	2.02468	0.000433718	0.00481327
BRADI1G67580	24.758	0.303594	6.23957	0.000438389	0.00486084
BRADI1G71465	701.57	178.862	1.97245	0.000443546	0.00491154
BRADI4G25170	17.79	0	6.72422	0.000445207	0.00492345
BRADI2G05620	1560.51	446.69	1.80444	0.000447087	0.00493721
BRADI1G10760	270.266	128.805	1.07011	0.000447235	0.00493721
BRADI5G15527	651.378	123.606	2.39681	0.000447852	0.00494186
BRADI1G60610	347.732	6.98284	5.63329	0.000448295	0.00494379
BRADI1G13416	1401.57	346.305	2.01703	0.000452343	0.00497617
BRADI3G36010	49.1877	8.59172	2.52484	0.000453529	0.0049834
BRADI4G22270	8.89592	0	5.71059	0.000453854	0.00498409
BRADI2G26200	48.4089	12.7308	1.93221	0.000462579	0.00505788
BRADI4G17230	2195.25	183.814	3.57767	0.00046457	0.00507745
BRADI2G61100	24.7199	0.614779	5.32836	0.000465483	0.00508243
BRADI3G01860	33.0089	4.04538	3.03999	0.00046563	0.00508243
BRADI1G33590	110.964	17.9148	2.62461	0.00046896	0.00511434
BRADI5G02140	31.0579	1.52051	4.35601	0.000475395	0.0051778
BRADI4G32450	65.1712	7.76944	3.0759	0.000476476	0.00518733
BRADI1G71710	14.4827	0.290952	5.45903	0.000476872	0.0051894
BRADI5G23560	16.589	0.290952	5.65848	0.000478316	0.00520066
BRADI5G21120	82.745	35.8747	1.20753	0.000478798	0.00520363
BRADI1G19800	49.1199	6.48172	2.93154	0.000480273	0.00521667
BRADI2G36640	741.673	153.414	2.2733	0.000480412	0.00521667
BRADI1G02980	272.745	81.0371	1.7506	0.000482355	0.00522926
BRADI2G53290	73.1523	28.0471	1.38148	0.000483384	0.00523542
BRADI1G67420	45.2917	14.3676	1.66068	0.000484675	0.00524459
BRADI1G63040	243.865	38.7643	2.65246	0.000484788	0.00524459
novel.1871	156.383	6.23895	4.64225	0.000485914	0.00525379
BRADI3G27390	21.3197	1.27508	4.10566	0.000486393	0.00525671
BRADI4G27210	1120.03	397.494	1.49446	0.0004871	0.0052621
BRADI3G37850	7.75377	0	5.51176	0.000488939	0.00527971
BRADI2G23400	71.4622	0.290952	7.76306	0.000494137	0.00532899
BRADI1G69870	1174.62	303.446	1.95262	0.000495305	0.0053326
BRADI1G12590	26.109	0	7.27342	0.000495318	0.0053326
BRADI1G76610	44.3372	13.3253	1.73805	0.000495936	0.00533697
BRADI1G50740	138.064	4.36427	4.97423	0.00050162	0.00539354
BRADI3G05280	94.3995	11.9743	2.98208	0.000504955	0.00542477
BRADI4G37700	6.9822	0	5.37403	0.000508054	0.00545341
BRADI4G20240	105.161	30.3848	1.79486	0.000509206	0.00546346
BRADI4G39920	25295	309.557	6.35237	0.000509854	0.00546808
novel.1704	308.538	115.384	1.41782	0.000510233	0.00546982
BRADI2G26590	955.698	430.943	1.14903	0.000511326	0.00547859
BRADI3G15050	6980.68	2018.29	1.79023	0.000512963	0.00548975
BRADI2G10727	93.5508	18.8103	2.31633	0.000514372	0.00549931
BRADI1G03480	31.4072	4.58681	2.7803	0.000514914	0.00550129
BRADI3G21730	1985.98	560.589	1.8246	0.000518788	0.00553591
BRADI2G03330	28.7472	0.290952	6.44825	0.000523786	0.00558063
BRADI4G03540	33.9211	11.6277	1.54099	0.000523889	0.00558063
BRADI3G30710	1180.85	316.121	1.90147	0.000524911	0.00558915
novel.2201	566.709	77.2807	2.87356	0.000534085	0.00567724
BRADI4G17900	19.8563	0	6.88356	0.00053837	0.00571556
BRADI2G34110	115.934	47.6088	1.28393	0.000542815	0.00575548
novel.1083	280.596	122.852	1.18974	0.000553929	0.00585997
BRADI5G19090	103.828	35.6394	1.54737	0.000554064	0.00585997
BRADI2G05430	43.6124	8.62457	2.34235	0.000555706	0.00587488
BRADI1G21040	732.382	281.562	1.37847	0.000555941	0.00587489
BRADI4G41000	639.538	266.736	1.26179	0.000557588	0.00588387
BRADI3G22620	28.9117	2.65649	3.43023	0.000562291	0.00592957
BRADI2G33340	109.893	18.2083	2.59195	0.000565134	0.00595406
novel.1938	10.1673	0	5.92261	0.000567101	0.0059703
BRADI4G45320	45.6981	2.18081	4.40052	0.000567673	0.00597168
BRADI4G05050	380.722	94.9569	2.00428	0.000567705	0.00597168
BRADI4G37670	471.498	203.947	1.20832	0.000570759	0.0060004
BRADI1G08790	35.427	4.2478	3.06161	0.000573051	0.00601537
BRADI1G53270	22.5862	3.11941	2.87976	0.000574154	0.00602443
BRADI5G16666	36.7263	5.36609	2.76206	0.000578624	0.00606377
BRADI3G49280	103.52	29.5145	1.80785	0.000579018	0.00606419
BRADI4G19140	69.8289	27.8524	1.31955	0.000579146	0.00606419
BRADI2G58240	9.86238	0	5.87883	0.000584901	0.00611684
BRADI3G05590	27.3	6.42356	2.07653	0.000587551	0.00613692
BRADI1G70300	583.248	248.641	1.23025	0.00058877	0.00614625
BRADI3G48830	21.4582	0.627421	5.12772	0.000590894	0.00616417
BRADI1G32430	53.834	7.47356	2.84672	0.00059196	0.00617273
novel.373	35.6409	2.17322	4.04668	0.000599174	0.00624022
BRADI5G23740	11.926	0	6.13123	0.000603177	0.00627155
BRADI2G22270	15.0033	1.55338	3.27799	0.00060562	0.00629435
BRADI4G06117	177.436	73.3333	1.27875	0.000607984	0.00631372
novel.1309	32.6428	4.21747	2.94031	0.000609742	0.00632937
BRADI2G28030	68.4966	8.13131	3.07148	0.000613219	0.00636285
BRADI3G20810	981.136	278.195	1.81782	0.000619904	0.00642263
BRADI1G34087	35.4108	5.73039	2.62693	0.00062	0.00642263
BRADI3G53370	4786	1600.65	1.58015	0.000621912	0.00643714
BRADI2G23277	69.7406	12.5233	2.48043	0.000628384	0.00649625
BRADI2G50310	23.5613	2.10746	3.46136	0.000628412	0.00649625
BRADI4G41170	13.657	0.594546	4.47457	0.000628653	0.00649625
BRADI3G46547	104.327	5.34081	4.27958	0.000632182	0.00652737
BRADI2G08870	37.2168	2.7096	3.77402	0.000639064	0.00659573
BRADI3G09087	493.166	186.345	1.40238	0.000640175	0.00660112
novel.1281	62.3142	8.84221	2.81417	0.000640239	0.00660112
BRADI1G26830	215.825	78.669	1.45835	0.000640685	0.00660165
BRADI3G35007	22.5246	0.290952	6.09182	0.000642604	0.00661602
BRADI2G49400	115.692	24.022	2.26868	0.000643999	0.0066264
BRADI1G07755	133.743	47.7351	1.48692	0.000644138	0.0066264
BRADI3G37900	32.6621	3.04607	3.42947	0.000654268	0.00672512
BRADI2G11770	125.71	10.0591	3.64403	0.000656122	0.00673868
BRADI3G12750	56.1347	3.23839	4.10516	0.000656853	0.00674255
BRADI3G58915	2303.23	32.3285	6.15379	0.000657301	0.00674255
BRADI4G41990	1469.22	317.711	2.20926	0.000658364	0.0067507
BRADI1G17120	186.077	56.8508	1.70858	0.000660464	0.00676712
BRADI2G25300	52.6168	6.13261	3.10405	0.000660501	0.00676712
BRADI2G20800	27.4923	3.34461	3.02878	0.000674761	0.00689528
BRADI2G56670	94.2897	19.0176	2.31192	0.000675198	0.00689528
BRADI2G40590	13.1554	0.290952	5.33081	0.000675974	0.00690041
BRADI1G26510	656.684	290.189	1.17769	0.000677656	0.00691478
BRADI2G25017	85.2477	28.7328	1.56706	0.00068484	0.00698526
BRADI2G08990	11.5603	0	6.09826	0.000688515	0.00701706
BRADI2G39677	231.869	24.7175	3.23087	0.000695087	0.00707832
BRADI4G03610	3919.49	1416.22	1.46853	0.000696992	0.00708913
BRADI5G19170	351.438	133.84	1.39347	0.000697832	0.00709116
BRADI3G45090	43.9716	3.56222	3.61547	0.000698124	0.00709116
BRADI4G04845	16.4014	0	6.60898	0.000698317	0.00709116
BRADI3G40257	17.1519	1.84939	3.23197	0.000699554	0.00709801
BRADI1G61070	27.3872	2.09482	3.70436	0.000701279	0.00710979
BRADI1G53207	2860.2	947.811	1.59347	0.000702466	0.00711896
BRADI4G37070	14.6797	1.19668	3.58866	0.000708139	0.00717069
BRADI5G09030	8047.29	3726.24	1.11078	0.000711138	0.00719527
BRADI3G26827	15.1209	0.323827	5.53233	0.000712672	0.00720502
BRADI2G55870	85.2235	15.2709	2.47343	0.000719083	0.00725529
BRADI2G48040	2222.97	1027.24	1.11342	0.000721473	0.00727358
BRADI1G08230	24.4765	2.67672	3.17839	0.00072351	0.0072912
BRADI2G51836	55.0256	4.20734	3.70761	0.000724198	0.00729522
novel.265	58.8291	26.8024	1.13149	0.000737009	0.00740651
BRADI3G59810	2285.12	486.027	2.23311	0.000738737	0.00742092
BRADI3G57200	226.742	98.7139	1.19957	0.000744295	0.00746783
BRADI2G08650	17.2643	3.62038	2.24319	0.000748257	0.0075046
BRADI4G31100	95.072	24.8241	1.93226	0.000748839	0.00750744
BRADI2G51170	14.4617	0	6.42205	0.000751807	0.00753122
BRADI4G31430	868.004	160.483	2.43541	0.000757491	0.00758514
BRADI1G02510	14833.8	4237.88	1.80747	0.000757938	0.0075866
BRADI1G72770	39.7942	8.32605	2.2624	0.000762169	0.00761988
BRADI4G23800	14963.1	4368.44	1.77617	0.000766114	0.00765325
BRADI1G53437	1527.68	333.375	2.19613	0.000779046	0.00776705
BRADI3G07932	70.1968	28.7858	1.28332	0.000782376	0.00779717
BRADI5G22600	161.774	9.38125	4.10163	0.000788421	0.00785431
BRADI1G43180	35.3282	9.96301	1.80912	0.00079352	0.00789886
BRADI3G45560	30.2813	6.46148	2.2319	0.000799268	0.00794848
BRADI4G34430	1010.7	113.052	3.15963	0.000799451	0.00794848
BRADI2G53520	1214.83	439.766	1.46615	0.00080405	0.00798792
BRADI4G30587	100.894	33.0236	1.61445	0.000807448	0.0080185
BRADI4G09417	2734.08	259.599	3.39671	0.000813973	0.00807377
BRADI5G24267	1081.85	524.28	1.04532	0.000822451	0.00814185
BRADI4G20790	12.5244	1.2422	3.36501	0.000826157	0.00817211
BRADI2G49990	11.2579	0	6.06921	0.000834524	0.00824518
novel.473	13.4227	0.647654	4.44249	0.000836656	0.008263
BRADI3G46910	29.3716	0.938606	4.98991	0.000837631	0.00826939
BRADI3G49850	91.0277	1.61914	5.83355	0.000839375	0.00828337
BRADI1G43080	6.54831	0	5.28503	0.000843781	0.00832034
BRADI5G01737	1033.76	200.634	2.36465	0.000846634	0.00833869
BRADI1G57860	902.978	248.817	1.85959	0.000849272	0.00835813
BRADI2G60904	438.248	50.9864	3.10231	0.00085501	0.00841133
BRADI3G43160	62.3481	1.80387	5.10557	0.000867946	0.00851864
BRADI4G11030	672.012	299.124	1.16723	0.00087675	0.00859836
BRADI2G26600	418.924	162.211	1.36893	0.000878024	0.00860751
BRADI3G41360	73.1602	1.84434	5.31242	0.000880059	0.00862097
BRADI3G31450	50.6877	6.36537	2.987	0.000886781	0.00868154
BRADI1G03500	358.656	128.476	1.48056	0.000886954	0.00868154
BRADI3G04860	579.901	196.808	1.55903	0.000887349	0.00868204
BRADI3G12540	101.039	44.6131	1.18144	0.000888499	0.00868992
BRADI4G42490	112.418	23.177	2.27634	0.000888956	0.00869102
BRADI2G00730	71.9802	4.98398	3.85759	0.00089285	0.0087257
BRADI3G59320	271.835	119.037	1.19232	0.000904263	0.00882421
BRADI1G59440	37.1344	4.67785	2.99566	0.00090433	0.00882421
BRADI2G12120	1362.31	490.144	1.47463	0.000905096	0.00882827
BRADI3G14080	637.187	159.051	2.00248	0.000909682	0.00886272
BRADI1G47730	65.3612	15.1469	2.10651	0.000913978	0.00889083
novel.852	27.943	3.73419	2.91606	0.000921921	0.00895428
BRADI3G60360	203.852	76.4375	1.41718	0.000925972	0.00897979
BRADI3G60027	972.962	235.049	2.04928	0.000940099	0.00909231
BRADI1G76560	375.788	124.682	1.59091	0.000941131	0.00909539
BRADI1G68487	1228.78	455.18	1.43207	0.0009415	0.00909539
BRADI5G21040	160.794	44.3602	1.86117	0.000942658	0.0091014
BRADI5G27040	402.618	84.5034	2.25295	0.000945157	0.00911675
BRADI1G30337	106.589	27.8954	1.929	0.000945552	0.00911708
BRADI2G53690	16.793	2.47176	2.7775	0.000950074	0.00915717
BRADI3G05286	67.3058	6.59057	3.34841	0.00095416	0.00918278
BRADI4G02825	21.3172	3.07895	2.79704	0.000954237	0.00918278
BRADI5G26770	216.14	73.7661	1.55268	0.000959008	0.00922213
BRADI2G48930	100.319	46.3689	1.12082	0.000959874	0.00922553
BRADI2G04767	195.442	48.5142	2.00905	0.000963232	0.00924864
BRADI3G06590	307.591	93.2162	1.72263	0.00096457	0.00925796
BRADI5G13830	42.8641	3.00055	3.82771	0.000966201	0.00927008
BRADI4G37470	79.7945	38.6653	1.04544	0.00096674	0.00927174
BRADI4G33350	13.7392	2.39842	2.50146	0.000967803	0.00927839
BRADI4G35342	71.7981	5.73531	3.65369	0.000972124	0.00931274
BRADI2G43520	945.169	456.674	1.04913	0.000974004	0.0093272
BRADI3G52060	30.3309	0.885497	5.07946	0.000974589	0.00932926
BRADI2G48457	186.229	31.5815	2.56109	0.000976788	0.00934677
BRADI4G31240	4381.77	371.584	3.55978	0.000983138	0.0094004
BRADI4G19187	1847.34	139.071	3.73163	0.000985103	0.00941562
BRADI1G26900	317.445	119.748	1.40693	0.000988756	0.00944337
BRADI2G09500	13.2422	0	6.2994	0.000998117	0.00952917
BRADI1G13290	4598.83	2041.48	1.17166	0.00101297	0.00966366
BRADI4G14190	69.8834	18.9822	1.8849	0.00101545	0.00968363
BRADI3G10930	10.0827	0	5.90191	0.00103038	0.00980005
BRADI3G19340	9.09301	0.323827	4.78204	0.00103195	0.00981134
BRADI3G27040	6.90245	0	5.35898	0.00103392	0.00981939
BRADI2G23270	120.989	19.4731	2.63663	0.00103397	0.00981939
BRADI2G03650	630.319	12.5109	5.65229	0.0010447	0.00991628
BRADI2G41390	593.735	85.7687	2.79064	0.00105554	0.010008
BRADI3G33160	920.865	27.4127	5.06883	0.00105581	0.010008
BRADI2G61270	50.8343	4.15664	3.6289	0.00106093	0.0100382
BRADI3G27670	1010.6	297.052	1.76663	0.00106753	0.0100887
BRADI3G08210	265.543	117.658	1.17561	0.00106842	0.0100933
BRADI3G38960	89.7882	42.263	1.08587	0.00107293	0.010131
BRADI2G09020	19.523	3.91892	2.30636	0.00107321	0.010131
BRADI5G26620	189.204	41.8504	2.17925	0.0010763	0.0101564
BRADI2G57650	5362.69	1170.01	2.19636	0.00107829	0.0101714
BRADI2G11010	3107.43	968.842	1.6813	0.00109157	0.0102889
BRADI5G17860	41.3003	2.36049	4.11795	0.00111433	0.0104761
BRADI4G44227	482.251	96.5912	2.31936	0.00111749	0.0104979
BRADI3G29220	23.9626	2.39336	3.30933	0.00112196	0.010532
BRADI4G44870	6730.74	1351.2	2.31651	0.00112338	0.0105415
novel.1235	12.2757	0.323827	5.22087	0.00112742	0.0105675
BRADI3G35980	172.966	11.9693	3.84984	0.00113812	0.010652
BRADI2G49090	190.753	58.285	1.71154	0.00114443	0.0106952
BRADI1G28760	14630.9	4131.59	1.82425	0.00114641	0.0107098
BRADI1G32420	2313.09	142.587	4.01984	0.00114943	0.0107339
BRADI5G12720	72.6868	2.43129	4.90152	0.00115299	0.0107618
BRADI2G57580	55.647	8.64483	2.69428	0.0011578	0.0107962
BRADI1G58415	276.377	60.1049	2.19859	0.00116207	0.0108159
BRADI2G11577	20.5247	0.581903	5.1006	0.00116417	0.0108235
BRADI2G09187	702.679	246.892	1.50789	0.00117979	0.0109607
BRADI2G30695	751.473	120.714	2.63778	0.00119828	0.0110997
BRADI2G06790	76.3171	5.3484	3.83094	0.00120764	0.0111618
novel.2032	41.6896	4.13148	3.32532	0.00121905	0.0112631
BRADI5G14680	10.3735	0.290952	4.96949	0.00122297	0.0112952
BRADI1G25497	45.4911	4.61715	3.30191	0.00122872	0.0113431
novel.1068	87.0724	2.03666	5.40228	0.00122906	0.0113431
novel.2058	97.7508	21.7753	2.16911	0.00123415	0.0113735
BRADI1G15507	394.435	188.437	1.06392	0.00123497	0.0113769
BRADI3G38930	25.6203	1.50028	4.07295	0.00124082	0.0114266
BRADI2G59450	66.8144	19.1137	1.80215	0.001242	0.0114333
BRADI2G28130	15.1134	0.290952	5.51612	0.00124388	0.0114429
BRADI1G15930	2657.72	13.9657	7.57092	0.00126629	0.0116326
BRADI4G18187	17.0369	0.581903	4.83357	0.00126642	0.0116326
BRADI3G07000	34421.4	12609	1.44885	0.0012791	0.0117277
BRADI4G22820	12.0456	0	6.14746	0.00128199	0.01175
BRADI4G20170	100.782	25.0744	2.01154	0.00128538	0.0117767
BRADI3G40357	615.686	273.205	1.17116	0.00130241	0.0119197
BRADI1G24990	81.3355	38.7564	1.07541	0.00130793	0.0119616
BRADI2G17030	84.5801	8.29572	3.35337	0.00130971	0.0119653
BRADI2G53970	404.844	147.028	1.46088	0.00131044	0.0119653
BRADI4G30750	2132.24	301.366	2.8226	0.00131796	0.0120271
BRADI4G30360	4117.66	381.902	3.43054	0.00132104	0.0120466
BRADI4G07490	160.287	7.59003	4.39386	0.00132457	0.0120744
BRADI1G26850	2075.68	527.915	1.97524	0.00133025	0.0121174
BRADI1G35960	142.249	32.9526	2.11371	0.00133115	0.0121212
BRADI3G36407	404.552	70.1401	2.52865	0.00134412	0.0122216
BRADI1G45260	186.255	20.4549	3.18547	0.00134605	0.0122288
BRADI3G38020	341.677	42.5065	3.0046	0.0013494	0.012252
BRADI3G12497	2419.81	10.1833	7.89102	0.00135037	0.0122564
BRADI4G39410	15.0293	0.885497	4.06604	0.00135468	0.012291
BRADI2G47480	2425.52	394.705	2.61962	0.00135779	0.0123127
BRADI1G43530	10.1907	0.614779	4.07188	0.00135804	0.0123127
novel.38	43.2495	1.27508	5.10603	0.001359	0.0123169
BRADI5G12740	2003.5	9.0195	7.79352	0.00136196	0.0123349
BRADI1G30277	1672.24	780.537	1.09938	0.0013669	0.0123749
BRADI5G13160	175.61	76.9508	1.19005	0.00136735	0.0123749
BRADI3G18650	170.036	45.1242	1.91172	0.0013679	0.0123754
BRADI5G24070	370.63	104.419	1.82659	0.00137457	0.0124312
BRADI1G45945	14.8506	0	6.45362	0.00138774	0.0125393
BRADI3G27960	2666.26	1121.95	1.24877	0.00138922	0.0125457
BRADI2G59170	55.3585	8.67771	2.67977	0.00139744	0.0126109
BRADI5G18800	3724.75	1583.28	1.23415	0.00140534	0.0126641
BRADI3G56960	209.461	46.6118	2.16887	0.00141692	0.0127592
BRADI4G19480	32.9389	5.23952	2.66475	0.00141741	0.0127592
BRADI1G25460	543.008	105.701	2.36149	0.00142806	0.0128459
BRADI2G50270	69.0068	0.581903	6.86408	0.0014422	0.0129554
BRADI1G20640	2081.2	396.709	2.39135	0.00144229	0.0129554
BRADI1G52187	14.9051	0.90573	4.04108	0.00145321	0.0130442
BRADI2G04220	431.064	207.775	1.0512	0.00145482	0.013054
BRADI2G21390	6.11671	0	5.17443	0.00145812	0.013079
novel.1398	83.2375	39.1865	1.08751	0.00145891	0.0130814
BRADI2G47887	9.38863	0	5.80802	0.00146463	0.0131157
BRADI3G35290	240.393	16.5483	3.86246	0.00146481	0.0131157
BRADI1G22330	14.0416	1.22956	3.50415	0.00146826	0.0131419
BRADI1G08030	47.7501	2.65649	4.15895	0.00147071	0.0131591
BRADI1G64590	64.8438	0.323827	7.62437	0.00147131	0.0131598
BRADI3G58780	3507.32	1505.75	1.2198	0.00147905	0.0132197
BRADI1G20330	985.914	459.813	1.09974	0.00149759	0.0133617
BRADI2G37960	87.9227	2.18586	5.33617	0.00150736	0.0134374
BRADI3G33870	76.5882	12.1413	2.65678	0.00150818	0.0134374
BRADI2G22790	52.0795	11.1926	2.22166	0.00151006	0.0134492
BRADI3G39650	32.169	8.58918	1.8976	0.00151143	0.0134566
BRADI1G75670	17268.7	3799.91	2.18414	0.0015271	0.0135914
BRADI5G10440	20.1165	1.48004	3.75202	0.00154523	0.0137453
novel.1037	30.654	7.98705	1.9457	0.00154603	0.0137453
BRADI2G41830	365.655	42.035	3.12161	0.00155427	0.0138137
BRADI1G68150	38.04	8.30077	2.20698	0.00156717	0.0139066
BRADI4G33540	1269.04	278.092	2.18978	0.00156749	0.0139066
BRADI3G43150	118.752	49.4379	1.26716	0.00156914	0.0139164
BRADI2G44420	15.6997	1.20932	3.67263	0.00157511	0.0139595
BRADI4G43510	573.046	208.428	1.45872	0.00157889	0.0139831
BRADI4G20197	4155.75	479.597	3.11504	0.00159092	0.0140749
BRADI3G51207	102.285	30.2356	1.76078	0.00159574	0.0141108
BRADI2G20680	182.163	35.7027	2.35192	0.00162129	0.0142934
BRADI2G45980	7.85475	0	5.55282	0.00163582	0.0144064
BRADI2G11950	247.298	102.6	1.27099	0.00164055	0.0144378
BRADI2G25620	382.425	111.333	1.78142	0.00164111	0.0144378
BRADI1G60410	385.25	87.099	2.14486	0.0016431	0.0144504
BRADI2G43730	579.965	102.559	2.49944	0.00164471	0.0144594
BRADI4G35970	36.5251	0.323827	6.79818	0.00164615	0.0144666
BRADI3G55050	8.99683	0	5.72978	0.00164667	0.0144666
BRADI4G33395	21.5447	3.61533	2.56429	0.00164852	0.0144778
BRADI3G50010	1064.57	509.316	1.06341	0.00166531	0.0145948
BRADI1G26220	11.5042	0	6.09935	0.00167811	0.0146967
novel.2324	40.9506	10.2236	2.00265	0.00168541	0.0147556
BRADI4G32060	212.967	58.0981	1.87332	0.00168778	0.0147661
BRADI2G04670	987.456	381.472	1.37178	0.00171958	0.0150234
BRADI2G01560	23.168	0.594546	5.2641	0.00172646	0.0150626
BRADI2G48450	1082.79	178.495	2.60018	0.00173448	0.0151222
BRADI2G21330	37.7307	0	7.80615	0.00173633	0.015128
BRADI3G53820	307.553	28.9406	3.40806	0.00173635	0.015128
BRADI2G45350	1047.76	292.651	1.84005	0.00174488	0.015197
BRADI3G54650	23.6954	1.16381	4.31441	0.00175417	0.0152727
novel.1975	51.5725	23.7942	1.12018	0.00176636	0.0153629
novel.1347	303.395	65.7057	2.20565	0.00178127	0.0154659
BRADI5G00540	538.411	234.934	1.19659	0.00179314	0.0155636
BRADI1G19470	525.96	124.153	2.08175	0.00180188	0.0156287
BRADI3G40120	44.7898	14.8837	1.59354	0.0018028	0.0156313
BRADI1G38400	197.108	72.1471	1.44741	0.0018068	0.0156552
BRADI1G46090	42.4379	1.27508	5.07712	0.0018079	0.0156594
BRADI3G52710	1137.61	187.522	2.601	0.00180975	0.01567
BRADI2G55730	1362.41	601.739	1.17837	0.00182021	0.0157484
BRADI5G10200	221.03	61.2656	1.85064	0.00182612	0.01579
BRADI4G29780	862.151	111.653	2.94846	0.00182963	0.015815
BRADI1G17045	5.8494	0	5.12292	0.00183048	0.0158169
BRADI1G35010	38.5207	3.04102	3.66519	0.00183253	0.0158292
BRADI4G24650	12403.4	2812.63	2.14072	0.0018504	0.0159672
BRADI2G39940	8.50899	0.290952	4.69234	0.00185896	0.0160191
BRADI1G54560	1368.47	216.187	2.66224	0.00187378	0.0161303
BRADI3G03878	117.668	51.5731	1.19485	0.00187601	0.0161439
BRADI3G20207	135.406	60.2864	1.16885	0.00188063	0.0161782
BRADI2G44760	585.15	283.552	1.04507	0.00188817	0.0162375
BRADI3G00920	302.896	113.926	1.41232	0.00189735	0.0163109
BRADI2G01480	1429.8	302.881	2.23906	0.00190135	0.0163397
BRADI3G40147	33.8085	11.5695	1.54542	0.00193241	0.0165783
BRADI1G15240	25.6796	6.7499	1.92826	0.00193313	0.0165789
BRADI3G33460	73.6779	24.9885	1.55873	0.00193951	0.016628
BRADI5G14620	57.7318	18.6585	1.62994	0.00194201	0.016638
BRADI3G40710	307.938	0.290952	9.87143	0.00194599	0.0166665
BRADI2G61837	8.44813	0.303594	4.69651	0.00195302	0.0167097
BRADI5G17020	557.027	236.607	1.23372	0.0019623	0.0167777
BRADI3G37187	82.6985	5.56096	3.88671	0.00196353	0.0167825
BRADI1G63950	62.9752	13.5352	2.21794	0.00197727	0.0168885
BRADI2G49000	25379.3	3090.4	3.03776	0.00198742	0.016958
BRADI2G56780	1394.88	335.746	2.05487	0.00200012	0.017049
BRADI1G48380	19.8586	1.2422	4.01259	0.00200108	0.0170515
BRADI1G22440	360.242	48.9833	2.87697	0.00200328	0.0170644
BRADI2G33050	106.244	26.2583	2.01817	0.0020154	0.0171561
BRADI1G17570	182.099	80.6731	1.17167	0.00201742	0.0171675
BRADI1G60217	24.9996	6.41597	1.9749	0.00201854	0.0171712
BRADI3G37670	5650.03	16.0023	8.46297	0.00201987	0.0171767
BRADI2G49930	157.202	38.554	2.02526	0.00202259	0.0171883
BRADI1G69097	238.872	89.2517	1.42156	0.00202959	0.017242
BRADI2G40537	1541.04	573.244	1.42664	0.00203407	0.0172645
novel.1289	16.8189	0.647654	4.75787	0.00204136	0.0173083
BRADI1G47226	9.00847	0	5.72671	0.00204152	0.0173083
BRADI1G38630	1746.75	748.427	1.22259	0.00205517	0.0174123
BRADI3G35440	38.9826	3.62292	3.42593	0.0020575	0.0174262
BRADI4G40700	109.742	6.18318	4.15179	0.00206652	0.0174909
BRADI4G35330	8.36838	0.303594	4.68484	0.0020726	0.0175247
novel.1580	10.8005	0.581903	4.1726	0.00207923	0.017563
BRADI3G34380	25.0392	6.93971	1.84033	0.00208924	0.017624
BRADI3G29710	379.514	61.7563	2.61916	0.00209256	0.0176427
BRADI2G58330	16.1197	1.22956	3.71803	0.00209286	0.0176427
BRADI2G28910	39.076	5.02962	2.94354	0.0020976	0.0176756
BRADI1G62380	87.88	9.08498	3.27877	0.00210947	0.0177531
BRADI3G18240	4081.29	1426.94	1.51597	0.00211071	0.0177576
BRADI3G37200	12.5196	1.78364	2.78245	0.00211792	0.0178004
novel.65	45.8545	16.422	1.47697	0.00212305	0.0178376
BRADI2G42120	7.50518	0.290952	4.50863	0.002165	0.0181537
BRADI2G14710	295.963	142.115	1.05835	0.00217384	0.0182097
BRADI2G39370	30.42	2.38577	3.66482	0.00217562	0.0182185
BRADI1G29830	18.4443	1.81651	3.35007	0.00217719	0.0182256
BRADI4G20220	311.997	76.8422	2.02201	0.00217979	0.0182353
BRADI1G76060	814.11	403.07	1.01325	0.00219456	0.0183467
BRADI2G39270	406.838	44.8661	3.18123	0.00220082	0.0183868
BRADI1G65340	440.4	92.0381	2.25715	0.00221172	0.0184534
BRADI2G03560	189.8	43.6598	2.11635	0.00222113	0.0185258
novel.1366	4076.99	1343.79	1.60127	0.00224254	0.0186859
BRADI4G05650	176.162	51.5303	1.77116	0.00224629	0.0187109
BRADI1G29471	109.664	9.28741	3.56384	0.00224883	0.0187259
novel.1635	91.4871	18.704	2.28442	0.00225965	0.0188056
[truncated: 1,122 more rows]

## Sheet: Downregulated
gene_id	SALT_S	CK_S	log2FoldChange	pvalue	padj
BRADI3G53660	101.579	967.68	-3.24592	8.0672e-37	4.06813e-33
BRADI2G44820	47.8808	1044.42	-4.45044	2.06844e-36	8.69228e-33
BRADI3G31720	12.2849	1589.27	-7.04108	1.15464e-34	4.15902e-31
BRADI3G31727	34.186	1206.18	-5.15349	1.67667e-34	5.28444e-31
BRADI2G19540	161.693	552.053	-1.77171	3.25265e-25	3.15432e-22
BRADI1G74980	5.68511	357.618	-6.03467	5.82045e-25	5.24131e-22
BRADI1G53680	94.6468	16368.2	-7.43622	6.36893e-23	4.34016e-20
BRADI5G02750	43.3004	318.425	-2.87956	3.97131e-22	2.44226e-19
BRADI2G22520	8.47384	3598.94	-8.74029	1.76997e-21	9.91736e-19
BRADI2G33110	1587.77	18943.4	-3.5768	1.34086e-20	7.04343e-18
BRADI1G60250	54.2697	628.366	-3.53447	3.76947e-20	1.8636e-17
BRADI2G44830	31.0668	228.639	-2.88438	5.98886e-20	2.90391e-17
BRADI2G33950	12.1913	432.654	-5.14299	6.11827e-20	2.91068e-17
BRADI2G19360	68.0137	268.041	-1.97416	1.27024e-19	5.61891e-17
BRADI3G06320	2.07802	113.461	-5.74327	3.61359e-18	1.16812e-15
BRADI3G29080	427.176	1462.09	-1.77439	4.60294e-18	1.46909e-15
BRADI3G39630	280.598	1513.15	-2.43304	2.54981e-17	7.06492e-15
BRADI2G22530	4.55232	1418.59	-8.31332	1.64155e-16	3.86824e-14
BRADI1G37000	104.65	558.978	-2.42202	2.15786e-16	4.99159e-14
BRADI2G44785	27.9146	363.132	-3.70579	3.02364e-16	6.74674e-14
BRADI3G50110	389.464	951.065	-1.28889	8.56249e-16	1.75524e-13
BRADI3G06330	27.3235	750.067	-4.79054	9.73594e-16	1.96386e-13
BRADI1G76000	125.663	442.418	-1.80899	1.23041e-15	2.44281e-13
BRADI5G00940	177.404	565.105	-1.67442	1.35601e-15	2.67112e-13
BRADI3G41570	1.68401	477.616	-8.10133	2.51688e-15	4.7008e-13
BRADI4G02190	321.141	835.38	-1.37782	3.60468e-15	6.53874e-13
BRADI1G04780	105.791	353.222	-1.73756	4.91524e-15	8.72767e-13
BRADI2G46345	118.634	343.586	-1.54029	6.64063e-15	1.16276e-12
BRADI2G61120	349.57	949.053	-1.4403	7.06687e-15	1.22886e-12
BRADI2G35907	31.5241	393.298	-3.64273	7.77937e-15	1.34349e-12
BRADI4G34200	313.333	3334.2	-3.41178	1.1813e-14	1.92164e-12
BRADI2G37552	153.641	380.809	-1.3121	1.65887e-14	2.64726e-12
BRADI3G31777	103.99	1825.82	-4.13296	1.06367e-13	1.4419e-11
BRADI1G04170	4.70954	120.942	-4.69922	2.75456e-13	3.43829e-11
BRADI1G61690	3126.57	9267.03	-1.5675	1.36614e-12	1.52416e-10
BRADI2G44290	2.24687	115.021	-5.72953	7.83527e-12	7.71712e-10
BRADI3G35240	30.1381	597.376	-4.31251	8.48062e-12	8.28799e-10
BRADI1G11220	816.067	2142.87	-1.39271	8.96612e-12	8.69506e-10
BRADI1G17210	466.882	969.721	-1.05574	1.04298e-11	9.81257e-10
BRADI3G02210	496.203	1323.38	-1.41732	1.12593e-11	1.04757e-09
BRADI3G38045	0	98.8219	-8.96842	1.14284e-11	1.05878e-09
BRADI2G45170	224.593	468.353	-1.06179	1.63303e-11	1.44474e-09
BRADI4G23520	189.499	577.618	-1.61261	2.05287e-11	1.79726e-09
BRADI4G38710	178.734	448.761	-1.33325	2.57687e-11	2.23276e-09
BRADI4G09620	29.1203	116.81	-1.98913	2.61916e-11	2.26162e-09
BRADI3G48567	168.163	523.414	-1.63752	2.83562e-11	2.44018e-09
BRADI3G51490	457.27	2228.46	-2.28484	3.085e-11	2.63679e-09
BRADI1G02210	60.7076	193.64	-1.68147	3.36979e-11	2.8322e-09
BRADI4G42360	184.593	424.296	-1.19688	3.88476e-11	3.22205e-09
BRADI1G74970	6.95876	248.557	-5.13179	4.71086e-11	3.79488e-09
BRADI2G23890	113.58	312.948	-1.45927	5.03884e-11	4.00787e-09
BRADI5G16120	18.8546	398.713	-4.4022	5.81838e-11	4.61336e-09
BRADI2G03910	85.1019	271.195	-1.67168	7.2841e-11	5.73941e-09
novel.1238	60.7382	173.653	-1.51398	7.49563e-11	5.88769e-09
BRADI2G49067	306.828	1638.14	-2.41574	7.84033e-11	6.08265e-09
BRADI1G53670	601.541	1652.22	-1.45884	8.70861e-11	6.61226e-09
BRADI3G06107	47.4609	203.456	-2.10093	1.21791e-10	9.00536e-09
BRADI5G11620	82.4802	269.671	-1.70307	1.4681e-10	1.07607e-08
BRADI4G35356	385.568	2459.96	-2.67205	1.71111e-10	1.23268e-08
BRADI2G34070	189.328	589.202	-1.63917	2.16288e-10	1.51066e-08
BRADI1G15547	71.2261	472.655	-2.73968	2.42772e-10	1.68166e-08
BRADI1G57740	39.6204	188.302	-2.25548	2.65906e-10	1.82685e-08
BRADI1G59420	1231.3	3811.5	-1.6301	2.69751e-10	1.83824e-08
BRADI3G43890	97.2225	347.557	-1.8434	2.85128e-10	1.92725e-08
BRADI3G55767	51.3473	142.763	-1.48096	3.22856e-10	2.14789e-08
BRADI3G22830	160.901	632.946	-1.98047	3.60755e-10	2.37495e-08
BRADI3G58700	349.319	2059.31	-2.55945	3.67035e-10	2.39752e-08
BRADI4G00967	779.841	1813.79	-1.21714	4.99353e-10	3.18709e-08
BRADI1G58757	7.83832	88.1305	-3.46264	5.08183e-10	3.22754e-08
BRADI3G31707	46.1924	242.961	-2.39067	1.02461e-09	6.05024e-08
BRADI1G37080	201.323	616.685	-1.61395	1.25422e-09	7.22006e-08
BRADI1G35697	1080.81	3221.32	-1.57574	1.27758e-09	7.33781e-08
BRADI1G62880	253.614	2567.28	-3.34177	2.16892e-09	1.18627e-07
BRADI1G61560	691.965	2828.1	-2.03078	2.26326e-09	1.23519e-07
BRADI5G06207	0	47.0999	-7.8987	2.26906e-09	1.23568e-07
BRADI4G21640	21.6081	187.687	-3.11304	2.78457e-09	1.49702e-07
BRADI3G59830	32.134	181.445	-2.50381	2.97437e-09	1.58219e-07
BRADI1G51250	770.994	1614.88	-1.06684	3.18292e-09	1.67281e-07
BRADI2G51010	340.031	690.7	-1.02086	3.47083e-09	1.80813e-07
BRADI3G46070	1606.63	5804.51	-1.85284	3.65277e-09	1.89508e-07
BRADI2G09720	70.2583	238.463	-1.75921	4.0124e-09	2.0521e-07
novel.2204	0	47.2619	-7.90415	4.49946e-09	2.26446e-07
novel.987	132.507	284.554	-1.10621	4.61907e-09	2.31541e-07
BRADI3G10595	3.63533	84.3512	-4.55589	4.88058e-09	2.43681e-07
BRADI4G33870	243.112	610.395	-1.32985	5.06793e-09	2.51047e-07
BRADI2G03870	60.5533	368.02	-2.59673	5.43364e-09	2.67585e-07
BRADI1G21970	5.96902	60.7846	-3.33924	5.61324e-09	2.7482e-07
novel.51	58.1515	211.14	-1.85817	5.78738e-09	2.8225e-07
BRADI3G26920	219.668	943.944	-2.10384	6.47422e-09	3.12722e-07
BRADI5G04070	1322.48	2811.18	-1.08832	7.05042e-09	3.39255e-07
BRADI1G67340	12.5221	126.551	-3.30329	7.93533e-09	3.76093e-07
BRADI1G08145	14.844	190.704	-3.6601	8.29109e-09	3.91482e-07
BRADI1G29857	77.747	415.429	-2.41646	8.50816e-09	3.99487e-07
BRADI4G32027	13.2279	60.8405	-2.21291	9.2904e-09	4.30603e-07
BRADI5G11630	21.7131	468.826	-4.44992	1.0391e-08	4.77231e-07
BRADI5G25380	14.4498	102.67	-2.84124	1.08073e-08	4.92758e-07
BRADI1G53690	75.8071	190.764	-1.33894	1.11697e-08	5.07448e-07
BRADI3G42130	46.7177	441.62	-3.23586	1.13935e-08	5.16685e-07
BRADI1G66270	657.396	1415.61	-1.10667	1.4415e-08	6.35419e-07
BRADI1G05550	121.753	332.297	-1.45509	1.60547e-08	7.01567e-07
BRADI2G44170	222.161	542.238	-1.29073	1.6305e-08	7.09288e-07
BRADI1G45090	2784.1	8054.1	-1.53243	1.63158e-08	7.09288e-07
BRADI2G33120	12.8432	654.666	-5.67349	1.65197e-08	7.15681e-07
BRADI1G55080	153.163	323.654	-1.07692	1.73035e-08	7.45795e-07
BRADI4G10137	57.2834	144.559	-1.34018	1.74423e-08	7.49219e-07
BRADI4G36970	0	70.4636	-8.48076	1.79924e-08	7.7022e-07
BRADI2G04690	165.241	487.392	-1.55864	2.08464e-08	8.81914e-07
BRADI3G46640	397.662	923.55	-1.21312	2.12262e-08	8.95748e-07
BRADI1G30640	331.107	1346.55	-2.02438	2.3295e-08	9.69243e-07
BRADI2G02470	182.381	486.235	-1.41549	2.98502e-08	1.21394e-06
BRADI5G21740	664.84	1413.39	-1.08914	3.15108e-08	1.26819e-06
BRADI1G30246	439.299	1160.74	-1.40205	3.23605e-08	1.29514e-06
BRADI1G06280	50.7093	204.035	-2.00713	3.4932e-08	1.37621e-06
BRADI2G47360	5.62653	75.5669	-3.7846	3.76044e-08	1.46547e-06
BRADI1G61450	210.118	422.834	-1.01025	4.2283e-08	1.63229e-06
BRADI5G22950	453.813	1200.59	-1.4052	4.4925e-08	1.71887e-06
BRADI3G04227	247.35	602.64	-1.28732	5.95704e-08	2.20559e-06
BRADI2G39820	166.333	423.029	-1.3522	6.58054e-08	2.41165e-06
BRADI5G22960	60.989	188.659	-1.63811	8.11331e-08	2.90169e-06
BRADI3G43640	187.516	868.49	-2.21478	8.13018e-08	2.9036e-06
BRADI4G01526	5.53742	48.9192	-3.17759	8.28779e-08	2.94909e-06
BRADI4G09550	38.0398	113.775	-1.568	9.40917e-08	3.31345e-06
BRADI2G35930	19.5348	274.626	-3.81275	1.01968e-07	3.53647e-06
BRADI3G04690	4.39763	313.006	-6.11481	1.12247e-07	3.84017e-06
BRADI4G40110	32.0965	100.017	-1.64011	1.27221e-07	4.28844e-06
BRADI5G23050	95.147	239.518	-1.33593	1.42384e-07	4.72378e-06
BRADI1G66590	1087.34	5095.5	-2.22821	1.87525e-07	6.02326e-06
BRADI2G60970	4218.17	156282	-5.21138	2.19206e-07	6.88302e-06
BRADI2G58310	940.858	2130.03	-1.17918	2.23019e-07	6.98534e-06
BRADI1G25680	9.18211	54.776	-2.60421	2.31035e-07	7.21848e-06
BRADI1G34210	24.8424	91.9789	-1.86561	2.5911e-07	7.92864e-06
BRADI2G22650	333.124	986.382	-1.5677	2.658e-07	8.11366e-06
BRADI5G12960	1577.78	4779.38	-1.59852	3.00119e-07	9.02617e-06
BRADI5G21290	29.6853	282.994	-3.25525	3.29055e-07	9.83032e-06
BRADI3G60950	47.4725	171.701	-1.8658	3.33435e-07	9.9142e-06
BRADI5G16237	69.1533	165.687	-1.26573	3.33911e-07	9.91665e-06
BRADI2G03900	38.877	133.989	-1.77733	3.40767e-07	1.0061e-05
BRADI1G14425	485.953	1421.61	-1.54792	3.42504e-07	1.00964e-05
BRADI5G17940	797.556	2477.43	-1.63479	3.49839e-07	1.02687e-05
BRADI5G23060	149.533	596.448	-1.99419	3.52102e-07	1.02992e-05
BRADI1G20360	180.005	553.905	-1.62331	3.73679e-07	1.08174e-05
BRADI3G21077	277.991	670.003	-1.26766	3.94761e-07	1.13495e-05
BRADI5G20380	153.12	393.673	-1.36494	4.08839e-07	1.16461e-05
BRADI4G21190	65.3327	172.69	-1.4069	4.2047e-07	1.19389e-05
BRADI4G17060	62.4433	244.026	-1.96377	4.21374e-07	1.19511e-05
BRADI1G17450	3867.58	11406.6	-1.56026	4.27441e-07	1.21096e-05
BRADI2G36870	13.6219	90.185	-2.73415	4.76648e-07	1.34132e-05
BRADI3G08280	18.9835	161.873	-3.08605	5.14047e-07	1.43896e-05
BRADI3G32350	324.555	1321.1	-2.02459	5.14512e-07	1.43896e-05
novel.1373	16.9031	67.8229	-2.01486	5.24915e-07	1.46407e-05
BRADI2G10692	61.9389	155.812	-1.33932	5.27496e-07	1.46964e-05
BRADI1G59240	0	24.3862	-6.95091	5.34109e-07	1.48479e-05
BRADI1G47620	4.88774	43.5785	-3.20583	5.49703e-07	1.51644e-05
BRADI2G56360	337.43	3494.77	-3.37257	5.88247e-07	1.61218e-05
BRADI2G61050	545.204	13875.3	-4.66949	7.21997e-07	1.9387e-05
BRADI3G16650	4.91353	96.8915	-4.30041	7.74427e-07	2.06629e-05
BRADI3G14210	188.584	461.439	-1.29168	8.02093e-07	2.12884e-05
BRADI4G36120	78.0234	540.444	-2.79209	8.92863e-07	2.33776e-05
BRADI3G41460	86.3403	405.109	-2.23071	9.05942e-07	2.36273e-05
BRADI2G02860	55.5781	145.025	-1.39647	1.017e-06	2.62195e-05
BRADI4G37220	10.3712	66.5906	-2.68911	1.04864e-06	2.68978e-05
BRADI4G44460	1686.52	5616.38	-1.73593	1.05014e-06	2.69087e-05
BRADI4G33878	201.851	752.677	-1.89824	1.0657e-06	2.72446e-05
BRADI2G45130	216.988	1013.97	-2.22697	1.06649e-06	2.72446e-05
BRADI2G33037	361.705	829.261	-1.19545	1.07084e-06	2.73282e-05
BRADI3G10230	6.06976	91.1792	-3.943	1.08894e-06	2.7734e-05
BRADI1G30500	18.9927	82.7271	-2.14116	1.09012e-06	2.7736e-05
BRADI5G14170	704.957	1917.5	-1.44302	1.16849e-06	2.94918e-05
novel.1387	136.241	342.176	-1.32642	1.19093e-06	2.99382e-05
novel.1307	10.5731	97.5958	-3.17684	1.21052e-06	3.02835e-05
BRADI1G60846	42.9697	202.209	-2.23616	1.23377e-06	3.08308e-05
BRADI4G13630	12.393	211.397	-4.08094	1.40183e-06	3.45225e-05
BRADI4G31150	1265.14	4941.67	-1.96557	1.40204e-06	3.45225e-05
BRADI4G30290	2419.23	6165.61	-1.34978	1.75806e-06	4.22169e-05
novel.239	69.3573	186.744	-1.43222	1.76691e-06	4.23486e-05
BRADI3G40580	46.0888	124.792	-1.44582	1.78635e-06	4.27333e-05
novel.1978	0	20.3584	-6.68871	1.82116e-06	4.33605e-05
BRADI4G27627	33.9633	212.69	-2.64562	1.844e-06	4.37936e-05
BRADI4G09890	159.181	322.688	-1.01762	1.87641e-06	4.4466e-05
BRADI4G02250	63.7729	164.849	-1.37367	2.12916e-06	4.98002e-05
BRADI2G01817	41.612	570.088	-3.77585	2.17583e-06	5.06569e-05
BRADI3G09620	208.18	582.741	-1.48448	2.25868e-06	5.24405e-05
BRADI4G09197	319.336	674.008	-1.08049	2.4012e-06	5.51905e-05
BRADI3G36860	12.7682	92.9095	-2.87393	2.4462e-06	5.60714e-05
BRADI4G27310	177.54	355.355	-1.00623	2.60394e-06	5.93159e-05
BRADI3G04200	7.3762	35.05	-2.24406	2.6252e-06	5.96861e-05
BRADI3G07980	1312.76	7316.35	-2.47821	2.69823e-06	6.1126e-05
novel.1052	630.081	2114.46	-1.74649	2.79676e-06	6.30746e-05
BRADI1G70470	4.42107	33.1196	-2.86778	3.06459e-06	6.85563e-05
BRADI1G48050	18703.5	105866	-2.50085	3.07909e-06	6.87655e-05
BRADI1G67770	259.494	556.054	-1.10073	3.22386e-06	7.1618e-05
BRADI2G44160	1.77311	24.5759	-3.79314	3.29917e-06	7.30979e-05
BRADI2G12580	0.778657	44.0364	-5.92887	3.38989e-06	7.48625e-05
BRADI3G35726	505.301	1151.66	-1.18933	3.39478e-06	7.48871e-05
BRADI1G17480	2742.84	6543.55	-1.25414	3.56316e-06	7.77176e-05
BRADI2G05900	146.499	311.354	-1.09057	3.64434e-06	7.93509e-05
BRADI1G59232	59.9337	176.1	-1.5532	3.66098e-06	7.96444e-05
BRADI2G34290	71.1556	492.96	-2.79681	4.11695e-06	8.8722e-05
BRADI1G52290	1908.89	4498.74	-1.23664	4.43353e-06	9.44148e-05
BRADI4G35780	369.329	1605.31	-2.11928	4.54245e-06	9.63275e-05
BRADI1G78050	1285.77	2706.81	-1.07341	4.59242e-06	9.73052e-05
BRADI1G13980	1215.81	4850.14	-1.99583	4.78635e-06	0.000100737
BRADI3G37327	92.605	200.271	-1.11006	4.97356e-06	0.000103897
BRADI4G42997	499.564	1711.99	-1.77635	5.02126e-06	0.000104652
BRADI3G22540	1.21254	31.8802	-4.86289	5.35806e-06	0.000111091
BRADI5G16760	140.511	338.128	-1.27032	5.65918e-06	0.000116577
BRADI1G00410	209.845	454.316	-1.11488	6.01154e-06	0.000122799
novel.269	1.60426	63.5045	-5.23357	6.3218e-06	0.000128133
BRADI4G02240	5.55158	38.3365	-2.72413	6.34511e-06	0.000128503
BRADI1G33690	80.4179	333.443	-2.05388	6.41397e-06	0.00012941
BRADI1G62507	100.734	201.716	-1.0038	6.43412e-06	0.00012968
novel.811	10.9295	54.1866	-2.2885	6.75062e-06	0.00013541
BRADI3G60970	25.7732	83.3467	-1.71322	7.22362e-06	0.000143414
BRADI1G25710	213.034	515.734	-1.27889	7.34965e-06	0.000144777
BRADI1G70650	1032.9	3159.07	-1.61293	7.40491e-06	0.000145751
BRADI4G14000	3005.43	15693.6	-2.38451	8.25217e-06	0.000160672
novel.1543	865.615	2991.74	-1.78905	8.39872e-06	0.000163022
BRADI2G60020	10.9295	47.3558	-2.09198	8.57473e-06	0.000166182
BRADI4G36850	166.451	380.83	-1.19384	8.77983e-06	0.000169506
BRADI4G40160	173.104	731.119	-2.07979	8.86286e-06	0.000170502
BRADI4G16060	72.6572	425.588	-2.55295	8.86522e-06	0.000170502
BRADI2G52527	18.43	325.473	-4.13858	9.22029e-06	0.000176523
BRADI2G61040	35.6688	439.823	-3.6209	9.44263e-06	0.000180096
novel.1270	242.64	845.246	-1.80068	9.56492e-06	0.000182015
BRADI3G49930	49.0139	118.219	-1.26027	9.79005e-06	0.000185459
BRADI3G21480	555.387	2157.71	-1.95893	9.8604e-06	0.000186232
BRADI2G06150	22.1309	77.1334	-1.8078	9.90899e-06	0.00018701
BRADI1G24620	2.29382	25.8586	-3.41276	1.00182e-05	0.000188788
BRADI4G13620	58.306	353.711	-2.59977	1.02865e-05	0.00019341
novel.2213	981.81	1964.92	-1.00152	1.05244e-05	0.000197296
BRADI3G04567	247.406	625.279	-1.33805	1.06371e-05	0.000199113
BRADI4G35350	21.7513	362.101	-4.05483	1.17663e-05	0.000218143
BRADI3G39620	1339.09	3542.7	-1.40351	1.17916e-05	0.000218333
BRADI2G56347	4232.82	16795.3	-1.98845	1.28646e-05	0.000235904
BRADI3G31590	1884.42	5653.02	-1.58507	1.31313e-05	0.000240271
BRADI4G19020	36.9445	122.068	-1.72248	1.3758e-05	0.000250284
BRADI1G08150	63.9253	320.284	-2.32592	1.38577e-05	0.000251554
BRADI2G46500	527.364	1434.31	-1.44464	1.41334e-05	0.000255272
BRADI3G08340	78.9549	182.797	-1.21041	1.45441e-05	0.000261007
BRADI1G58708	3.37738	24.4014	-2.80481	1.4702e-05	0.00026272
BRADI3G41160	1170.66	3767.27	-1.68618	1.54255e-05	0.000273162
novel.556	67.1455	161.763	-1.27504	1.56008e-05	0.000276042
BRADI2G15230	34.5637	107.052	-1.63798	1.57457e-05	0.000278215
BRADI5G11950	38.8578	182.284	-2.24164	1.59426e-05	0.0002813
BRADI1G12360	0.344777	46.6784	-6.92652	1.6985e-05	0.00029761
BRADI1G73710	209.573	1487.51	-2.82742	1.77882e-05	0.000309319
BRADI5G22900	61.4528	703.857	-3.52088	1.81829e-05	0.000314446
BRADI4G02230	5.32642	38.1416	-2.7939	1.90148e-05	0.000326816
BRADI1G33040	85.4585	264.342	-1.63203	1.97621e-05	0.000338046
BRADI1G02505	80.1508	173.917	-1.11951	2.00962e-05	0.0003426
BRADI1G08890	70.9928	585.723	-3.03973	2.14348e-05	0.000362236
BRADI2G45890	482.073	1063.43	-1.14162	2.16447e-05	0.000365262
BRADI3G13700	203.767	552.674	-1.43829	2.1859e-05	0.000368171
novel.798	1424.07	3078.34	-1.11148	2.30541e-05	0.000385724
BRADI1G25670	106.18	279.218	-1.39773	2.47351e-05	0.00041031
novel.2047	5.81181	32.3428	-2.49764	2.55532e-05	0.000421938
BRADI2G18060	2433.26	4986.94	-1.03514	2.57996e-05	0.000425449
novel.633	22.3	74.9119	-1.72511	2.63031e-05	0.000432338
BRADI5G23290	9.02506	104.52	-3.53734	2.95527e-05	0.000477961
BRADI1G48030	51.5725	228.694	-2.14948	3.27074e-05	0.000522945
BRADI4G34190	316.119	1538.85	-2.28324	3.30573e-05	0.00052802
novel.175	2.04042	37.5342	-4.31364	3.53513e-05	0.000557441
BRADI2G48420	90.1517	503.485	-2.48153	3.66143e-05	0.000576275
BRADI5G21370	226.262	823.997	-1.86636	3.7416e-05	0.000588526
BRADI1G77430	308.034	1099.56	-1.83597	3.94849e-05	0.000617218
BRADI1G26840	322.864	649.305	-1.00784	4.08071e-05	0.00063513
BRADI1G14983	307.696	881.64	-1.51782	4.11291e-05	0.000639747
BRADI1G05817	287.543	596.32	-1.05303	4.20436e-05	0.00065196
BRADI3G42560	43.5255	114.328	-1.38743	4.35046e-05	0.000671725
BRADI1G11630	7.93198	34.9361	-2.18967	4.46485e-05	0.000688122
BRADI2G41360	68.5603	153.978	-1.16481	4.68258e-05	0.000719041
BRADI1G57657	4.16539	30.9007	-2.87541	4.77822e-05	0.000731499
BRADI3G11580	27.828	109.957	-1.98422	4.83274e-05	0.00073895
BRADI4G15410	14.0863	44.3704	-1.67316	4.89519e-05	0.000744884
BRADI4G45210	138.882	351.714	-1.33989	4.94927e-05	0.000751752
novel.1080	31.1914	314.043	-3.32897	5.04256e-05	0.000763584
BRADI1G61020	2.08738	25.3402	-3.5918	5.04974e-05	0.000763584
BRADI2G02160	41.9096	112.909	-1.42126	5.09633e-05	0.000769916
BRADI4G43540	26.1158	74.1278	-1.4979	5.76058e-05	0.000857929
BRADI1G41740	148.061	396.928	-1.42446	5.86824e-05	0.000870875
BRADI5G12990	99.1555	272.848	-1.45843	6.31153e-05	0.000926303
BRADI2G45970	62.5417	127.953	-1.03643	6.48869e-05	0.00094954
BRADI2G43250	10.5191	55.6086	-2.39794	6.65157e-05	0.000967759
BRADI1G15670	134.735	276.41	-1.03823	6.94024e-05	0.00100454
BRADI1G59200	55.1255	254.388	-2.20919	6.9799e-05	0.0010097
BRADI1G57700	4.81028	42.9637	-3.23235	7.04784e-05	0.00101778
BRADI3G46620	42.9951	138.565	-1.70068	7.10426e-05	0.00102534
BRADI4G00510	36.4002	91.3339	-1.32792	7.12796e-05	0.00102817
BRADI1G57730	6.84614	27.9535	-2.0487	7.24387e-05	0.00104191
BRADI1G66800	159.877	547.076	-1.77417	7.44005e-05	0.00106708
BRADI3G26930	690.771	1713.31	-1.31051	7.7111e-05	0.00109598
BRADI1G69207	19.1242	49.7111	-1.36609	7.73505e-05	0.00109753
BRADI4G10345	12.8503	50.1183	-1.95321	7.90198e-05	0.00111682
novel.1581	138.084	332.453	-1.26457	7.90766e-05	0.001117
BRADI1G39180	11.2251	44.431	-1.95836	8.07182e-05	0.00113636
BRADI1G62900	28.2195	62.6265	-1.15807	8.08183e-05	0.00113714
BRADI2G60790	101.804	215.681	-1.07788	8.10094e-05	0.00113856
BRADI1G77997	70.7979	165.054	-1.21441	8.19246e-05	0.00115078
BRADI3G02910	1527.28	4095.92	-1.42302	8.8698e-05	0.00123355
BRADI4G27650	60.0535	305.793	-2.34452	9.08928e-05	0.00125991
BRADI3G49810	90.5644	243.127	-1.42436	9.11624e-05	0.00126295
BRADI3G07987	50.8456	151.607	-1.56695	9.59359e-05	0.00132224
BRADI3G08667	51.3519	140.799	-1.46166	9.75032e-05	0.00134048
BRADI2G14790	259.673	604.341	-1.21748	0.000101049	0.00138394
BRADI1G17270	202.856	686.947	-1.76073	0.000104676	0.00142588
BRADI2G39720	1342.77	2851.54	-1.08668	0.000105769	0.00143921
BRADI1G71360	285.641	1150.11	-2.01034	0.000106082	0.00144269
BRADI4G08640	907.643	2496.15	-1.45947	0.000106152	0.00144274
novel.1563	37.5119	88.905	-1.25365	0.000108775	0.00147295
BRADI3G08350	13.2327	46.8774	-1.79827	0.000109474	0.00148083
BRADI1G28860	97.0395	210.73	-1.12607	0.000109626	0.00148209
BRADI2G57900	93.5053	1392.43	-3.89632	0.000113536	0.00153085
novel.1957	1.25949	19.6046	-3.83665	0.000117994	0.00158082
BRADI5G22940	20.3719	52.403	-1.38428	0.000120758	0.00161442
BRADI3G18636	118.372	501.967	-2.08159	0.000122385	0.00163098
novel.1803	8.88429	30.0811	-1.76202	0.000123709	0.00164775
BRADI3G19227	648.252	1982.57	-1.61248	0.000124517	0.00165764
BRADI3G06340	29.8169	184.892	-2.62511	0.000127904	0.0016964
BRADI3G50090	4.99328	29.3019	-2.56188	0.000127967	0.0016964
BRADI2G10900	20.0132	63.0641	-1.65121	0.000131634	0.00173771
novel.19	21.995	77.4852	-1.81772	0.000134631	0.00176985
BRADI3G17390	46.1219	94.8305	-1.03904	0.000137513	0.00180223
BRADI2G22300	1364.73	3309.12	-1.27759	0.000141073	0.0018411
BRADI4G10300	13.0004	36.8817	-1.49962	0.000141426	0.00184453
BRADI2G59830	14.9003	44.4008	-1.56115	0.000144208	0.00187496
BRADI1G57180	84.0115	206.775	-1.3003	0.000144262	0.00187496
novel.212	24.324	57.683	-1.23376	0.000147829	0.0019154
BRADI2G13120	35.6525	270.064	-2.91695	0.000149642	0.00193491
BRADI1G17370	32.1575	76.0477	-1.23922	0.000152831	0.0019721
BRADI3G40590	1104.08	2727.23	-1.30479	0.000156472	0.00201085
BRADI4G32820	1.99827	17.9753	-3.10864	0.000158461	0.00203331
BRADI1G07390	124.657	274.368	-1.13736	0.000166278	0.00211744
BRADI3G07315	250.385	501.429	-1.00346	0.000172591	0.00218679
BRADI4G44940	14.1895	55.5047	-1.95827	0.000173303	0.0021947
BRADI1G03780	1679.86	4445.57	-1.40373	0.000174793	0.00220914
BRADI2G56927	6.54124	32.0419	-2.31175	0.000175528	0.00221509
BRADI3G41960	106.257	302.61	-1.51102	0.000175934	0.00221911
BRADI1G37667	2002.07	13738.2	-2.77866	0.000182653	0.00229696
BRADI3G16645	1.69337	28.5531	-4.0428	0.000185671	0.00233143
BRADI3G17900	4564.1	37206.2	-3.02718	0.000191386	0.00239365
BRADI2G13610	84.4386	185.129	-1.13031	0.000192229	0.002403
BRADI2G49670	29.1649	163.297	-2.48273	0.000194399	0.00242472
BRADI4G24147	40.4014	83.8581	-1.05678	0.000204931	0.00253663
BRADI1G17440	233.979	1158	-2.30707	0.000209638	0.00258729
BRADI1G23722	101.178	243.144	-1.26437	0.000219344	0.00269257
BRADI3G36560	31.9134	77.733	-1.2933	0.000226811	0.0027694
BRADI3G22880	64.5287	371.101	-2.52425	0.000227216	0.00277224
BRADI3G22070	72.5636	198.189	-1.44949	0.000228946	0.00279007
BRADI4G14710	148.132	658.003	-2.15234	0.000229087	0.00279043
BRADI4G08830	358.669	1582.58	-2.14214	0.000234481	0.00284378
BRADI1G06160	1166.88	3553.1	-1.60635	0.000241539	0.00291658
BRADI2G04597	55.3977	163.352	-1.56052	0.000250104	0.00300577
novel.1011	68.9282	141.728	-1.03934	0.000266515	0.00318479
BRADI1G32200	74.6724	153.356	-1.03296	0.000267769	0.00319674
BRADI2G17507	1077.85	4888.62	-2.18123	0.000268949	0.0032078
BRADI5G07160	146.102	405.653	-1.4761	0.000279056	0.00330645
BRADI5G24340	76.2221	191.603	-1.33379	0.000281779	0.00333558
BRADI2G49320	5.24667	31.24	-2.52303	0.00029389	0.00345946
BRADI2G01710	8.41989	35.227	-2.06051	0.000298395	0.00349603
novel.2317	37.709	108.411	-1.52701	0.000300547	0.00351484
BRADI3G59990	2.56113	16.7736	-2.74893	0.000306887	0.00357072
BRADI2G41670	1358.06	3603.63	-1.40763	0.000310055	0.00359933
BRADI1G45950	612.038	3175.73	-2.37521	0.000326111	0.00377009
BRADI3G32890	726.377	1467.72	-1.01548	0.000329714	0.0037962
BRADI2G19620	3.94959	61.2696	-3.96176	0.00033194	0.00381822
BRADI2G03920	40.5701	99.6651	-1.30389	0.000332561	0.00382362
BRADI5G07150	914.113	1938.23	-1.08471	0.000333091	0.00382622
BRADI2G26750	695.694	1467.96	-1.07721	0.000353642	0.00404203
BRADI2G00380	8099.23	23476.4	-1.53537	0.000355306	0.00405554
BRADI1G25727	672.433	1837.26	-1.4498	0.000379685	0.00430845
BRADI4G35940	4566.39	13988.7	-1.61514	0.000383144	0.0043409
BRADI1G35600	2761.66	6512.11	-1.23766	0.000386349	0.00436993
BRADI3G15170	59.3192	149.95	-1.33767	0.000386549	0.00436993
BRADI4G05000	1577.98	4125.31	-1.38633	0.000388929	0.00438672
BRADI3G04217	96.0709	263.604	-1.45884	0.000393558	0.00443178
BRADI2G43290	27.6029	63.0692	-1.17558	0.000408882	0.00457796
BRADI3G60593	8.07283	33.6535	-2.0287	0.000429633	0.00477337
BRADI4G25635	271.194	579.551	-1.0952	0.000446869	0.00493721
BRADI1G47000	28.6769	63.8358	-1.14858	0.000449259	0.00495089
BRADI1G09950	325.629	741.841	-1.18858	0.000452139	0.00497609
BRADI1G59790	1.51744	17.5048	-3.59956	0.000455993	0.00500105
BRADI3G10037	168.125	353.748	-1.07794	0.000456602	0.00500555
BRADI5G24737	0	8.52089	-5.43441	0.000460009	0.00503852
BRADI3G44040	51.8631	158.514	-1.61354	0.000474945	0.00517513
BRADI3G52320	11.5744	31.7939	-1.47719	0.000481707	0.00522623
BRADI5G08340	177.754	631.388	-1.82857	0.000482401	0.00522926
BRADI4G29180	5.80953	24.8922	-2.0692	0.000483284	0.00523542
BRADI4G09247	266.779	1084.3	-2.02416	0.000492594	0.0053169
BRADI1G57710	20.372	78.1147	-1.94069	0.000493427	0.00532361
BRADI1G54890	3.16158	50.2877	-3.98755	0.000494662	0.00533237
BRADI2G60590	95.3541	198.46	-1.04918	0.000507202	0.00544659
BRADI4G40250	297.733	1422.75	-2.25739	0.000514412	0.00549931
BRADI4G39950	21.4884	176.266	-3.03914	0.000518813	0.00553591
BRADI2G01330	76.6611	190.791	-1.31551	0.00052095	0.00555401
BRADI2G46957	1393.55	3144.36	-1.17402	0.000537922	0.00571321
BRADI4G15800	32.0591	211.804	-2.72483	0.000546272	0.00578971
BRADI4G07197	27.1173	68.4481	-1.32261	0.000546882	0.00579373
novel.1866	19.1194	51.401	-1.43696	0.000548444	0.00580784
BRADI2G02710	107.372	334.012	-1.63598	0.000556275	0.00587596
BRADI1G47990	21.2444	70.4841	-1.72904	0.000557434	0.00588387
BRADI2G18830	3.97783	30.367	-2.88759	0.000557724	0.00588387
BRADI4G10690	26.8054	117.241	-2.1298	0.000563237	0.00593707
BRADI1G18530	362.528	924.519	-1.35156	0.000565321	0.00595406
BRADI2G06140	14.5883	46.0074	-1.66116	0.000581846	0.00608811
BRADI4G38670	0.994457	14.3803	-3.77946	0.000585228	0.00611772
BRADI1G64630	825.022	1837.68	-1.15558	0.000588933	0.00614625
BRADI1G25330	112.754	333.228	-1.56173	0.000599086	0.00624022
BRADI2G14940	21.589	99.0857	-2.20397	0.00060669	0.00630287
novel.2078	129.456	481.284	-1.8935	0.000615934	0.00638576
BRADI2G31240	0.914711	18.3395	-4.17761	0.000621058	0.00643095
BRADI4G39657	3.60482	19.7109	-2.4723	0.000626614	0.00648316
BRADI1G02420	27.0752	333.997	-3.62555	0.000630243	0.00651002
BRADI2G45870	2438.24	5685.54	-1.22167	0.000640372	0.00660112
BRADI1G69920	0	7.92635	-5.32972	0.000666556	0.0068236
BRADI5G21440	4.92534	28.3001	-2.51612	0.000675164	0.00689528
BRADI1G15620	114.22	255.872	-1.16144	0.00068538	0.00698794
BRADI1G03537	283.804	1095.97	-1.95051	0.000695467	0.00707933
novel.1664	42.2209	174.443	-2.05742	0.000697885	0.00709116
BRADI1G75330	43.3331	95.8347	-1.14443	0.000701022	0.00710979
BRADI3G48300	113.642	285.129	-1.33086	0.000715699	0.00722693
novel.2006	59.519	300.294	-2.33428	0.000734537	0.00739051
BRADI3G35752	85.1794	190.931	-1.16193	0.000736168	0.00740101
novel.1327	128.907	273.273	-1.0816	0.000741561	0.00744632
BRADI5G20880	595.244	1413.2	-1.24826	0.000742661	0.0074544
BRADI2G05280	73.1123	150.995	-1.0452	0.000758351	0.00758772
BRADI1G12397	105.219	257.686	-1.29216	0.000759039	0.00759159
BRADI4G11080	2.41344	69.1974	-4.8267	0.000765647	0.00765162
BRADI3G42380	232.51	513.869	-1.14483	0.00077289	0.00771483
BRADI2G45450	957.789	3402.13	-1.82874	0.000773363	0.00771649
BRADI4G04740	12.2311	32.7224	-1.41033	0.000790649	0.00787339
novel.193	27.4668	61.5487	-1.15261	0.000809899	0.00803652
BRADI3G48760	2330.55	8724.33	-1.90453	0.000818038	0.00810771
novel.1770	0.43388	30.5971	-6.31606	0.000822081	0.00814138
BRADI1G04280	65.3189	165.413	-1.33417	0.000824696	0.00816087
BRADI3G16940	12.0507	38.941	-1.65654	0.000840772	0.00829391
novel.2051	2.8168	16.9963	-2.59091	0.000844149	0.00832071
novel.278	46.5372	186.376	-1.99578	0.00086307	0.008484
BRADI4G09490	240.245	787.33	-1.71292	0.000865982	0.00850598
novel.896	69.2707	177.935	-1.36232	0.00090177	0.00880946
BRADI4G44970	14.3093	78.5551	-2.44498	0.000903591	0.00882383
BRADI1G34400	23.5686	63.593	-1.43856	0.000913901	0.00889083
BRADI1G37686	116.826	254.29	-1.11908	0.000925092	0.00897471
BRADI3G47230	3697.76	7727.63	-1.0636	0.000931578	0.00903069
BRADI4G42385	203.17	592.029	-1.54298	0.000932954	0.00904055
novel.262	14.4593	38.5059	-1.40974	0.000936611	0.00906553
BRADI1G30130	1534.43	3232.29	-1.07503	0.000942844	0.0091014
BRADI2G49860	352.667	1034.47	-1.55204	0.000954171	0.00918278
novel.1036	8.62861	28.7478	-1.74895	0.000954552	0.00918278
novel.1963	21.8588	59.7828	-1.46642	0.000970785	0.00930345
BRADI1G66450	1632.39	4642.34	-1.50811	0.000981015	0.00938366
BRADI3G01901	1818.43	3896.79	-1.09963	0.00102198	0.00972821
BRADI5G24770	56.1948	135.755	-1.28352	0.00105478	0.0100058
BRADI4G02510	4.34132	21.3579	-2.25356	0.00105853	0.0100225
BRADI3G38050	140.632	325.306	-1.21404	0.00106099	0.0100382
BRADI2G61205	10.275	31.0299	-1.62334	0.00106483	0.010067
BRADI3G28050	38.5182	84.0349	-1.12064	0.0010868	0.0102478
BRADI2G20660	2319.87	4826.61	-1.05703	0.00109641	0.0103307
BRADI2G37620	19.4316	60.9089	-1.6401	0.00110572	0.0104145
BRADI1G30860	1.42834	18.6609	-3.71451	0.00112672	0.010565
BRADI5G09420	113.777	423.137	-1.89191	0.0011316	0.0106028
novel.1829	101.87	225.746	-1.14278	0.00114011	0.0106598
BRADI1G66190	25.6608	68.878	-1.42595	0.00115326	0.0107618
BRADI2G07237	23.3905	51.563	-1.13149	0.00115901	0.0108035
BRADI3G31860	108.793	322.542	-1.56472	0.00116142	0.0108159
BRADI5G16770	93.1626	259.327	-1.48123	0.00116616	0.010838
BRADI3G22850	1317.25	2645.09	-1.00571	0.00118587	0.011005
BRADI1G10280	41.8647	99.6221	-1.26151	0.00119028	0.0110378
BRADI3G14630	12882.4	40944.7	-1.6683	0.00120425	0.0111428
BRADI4G07330	17.2785	103.429	-2.57928	0.00126925	0.0116501
BRADI2G02420	29.3522	104.369	-1.83708	0.00127481	0.0116926
BRADI4G13400	42.5263	151.159	-1.8266	0.00130368	0.011927
BRADI5G26650	4249.44	8854.44	-1.05916	0.00130992	0.0119653
BRADI2G41270	1192.99	3085.06	-1.37113	0.00131882	0.0120306
BRADI3G22707	174.541	479.674	-1.45778	0.0013429	0.012215
BRADI1G78260	238.774	590.908	-1.31002	0.00137741	0.0124525
BRADI3G20020	52.1298	425.979	-3.03579	0.00140071	0.0126315
BRADI2G10880	17.1754	61.9815	-1.84	0.00142354	0.0128098
BRADI1G08357	6770.24	24150.2	-1.83476	0.0014358	0.0129084
BRADI2G61150	11670.5	23346.6	-1.00032	0.00143603	0.0129084
BRADI2G15490	1268.2	3617.85	-1.51222	0.00148811	0.0132921
BRADI1G69070	13.5423	46.8875	-1.78006	0.0014882	0.0132921
BRADI1G44230	6.84614	22.6785	-1.74256	0.00149589	0.013356
novel.555	107.273	220.691	-1.04166	0.00157101	0.0139281
BRADI3G59570	34.7562	71.638	-1.03767	0.0015783	0.0139829
BRADI2G21170	3.07247	16.9987	-2.43174	0.00160998	0.0142086
BRADI1G69380	32.9878	93.2081	-1.49728	0.00163858	0.0144257
BRADI5G14920	29.9578	93.7829	-1.63018	0.00165958	0.0145547
BRADI4G25020	4301.26	8862.92	-1.0431	0.00168661	0.0147609
BRADI3G10730	707.961	1459.82	-1.04341	0.0017181	0.0150204
BRADI1G74300	559.485	1548.55	-1.46891	0.00171865	0.0150204
BRADI2G19710	218.941	471.139	-1.10555	0.00172903	0.0150799
BRADI1G13900	1402.72	4557.31	-1.70001	0.00176011	0.0153158
BRADI3G57110	1.08356	12.4119	-3.53684	0.00176727	0.0153655
BRADI2G25380	782.571	2386.36	-1.60872	0.00180167	0.0156287
BRADI2G19760	20.759	45.1066	-1.10457	0.00181914	0.0157459
BRADI1G22000	297.303	613.706	-1.04482	0.00182068	0.0157484
BRADI5G26000	2958.96	7779.04	-1.39454	0.00183757	0.0158673
BRADI3G47170	27.7087	247.538	-3.15667	0.00184535	0.015929
BRADI2G02720	394.074	1255.2	-1.67121	0.00185457	0.0159921
BRADI3G16927	359.736	1050.92	-1.54599	0.00185672	0.0160053
novel.327	451.361	1013.28	-1.16733	0.00187206	0.0161209
BRADI5G07720	49.9424	270.102	-2.4363	0.00191938	0.0164834
BRADI3G42197	0.994457	14.9292	-3.84048	0.00193192	0.0165783
BRADI4G06290	313.734	788.107	-1.33003	0.00194955	0.0166913
BRADI2G35580	1.04369	10.3931	-3.29934	0.00198021	0.0169079
BRADI4G06550	60.0537	172.249	-1.51824	0.00198284	0.0169246
BRADI2G01320	362.781	762.687	-1.07392	0.00202079	0.0171788
BRADI1G46220	483.709	967.786	-1.0011	0.0020313	0.0172507
BRADI3G49940	12.8339	31.5967	-1.30897	0.00204982	0.0173729
BRADI4G14270	5.38021	23.3767	-2.17636	0.00206181	0.0174568
BRADI5G18680	29.2799	83.4253	-1.49614	0.00206826	0.0174938
BRADI2G13437	30.8955	66.4871	-1.12415	0.00208829	0.0176219
BRADI3G43240	9.574	178.734	-4.21669	0.00210938	0.0177531
BRADI5G03310	0	6.32998	-5.00764	0.00211247	0.0177665
BRADI1G06980	128.555	390.219	-1.60235	0.0021137	0.0177709
BRADI1G11250	6194.05	13768.4	-1.15244	0.00212673	0.0178546
BRADI4G24050	4.15832	19.1036	-2.24971	0.00214283	0.0179798
BRADI2G42380	415.864	1103.35	-1.40701	0.0021705	0.0181878
BRADI3G38487	1010.75	3832.96	-1.92294	0.00218254	0.0182523
BRADI4G11810	5.94558	24.2724	-1.98353	0.00221165	0.0184534
BRADI3G60980	79.8018	190.667	-1.25471	0.00222273	0.0185331
BRADI1G11650	21.2492	90.7089	-2.08742	0.00224077	0.0186772
BRADI4G43410	3.44777	92.3647	-4.7338	0.00226413	0.018816
novel.3	8.62861	25.6967	-1.58737	0.00229674	0.0190306
BRADI2G23230	10.7255	38.9993	-1.8497	0.00231128	0.0191284
BRADI3G15480	6.29264	20.1713	-1.67149	0.00233403	0.0192726
BRADI1G31290	123.338	278.247	-1.17495	0.00233951	0.0192978
BRADI4G26795	29.0521	91.1949	-1.65235	0.0023712	0.0195129
novel.2172	21.4484	68.4733	-1.67453	0.00243573	0.0199592
BRADI4G37190	1.47757	12.9735	-3.177	0.00246303	0.0201434
BRADI3G35770	43.4057	125.481	-1.53536	0.00246603	0.0201551
novel.2293	22.1708	50.4601	-1.19536	0.00247615	0.0202116
BRADI1G57690	42.9622	123.173	-1.52942	0.00250024	0.0203818
novel.1111	28.3251	61.5565	-1.12311	0.00252081	0.0205164
novel.2313	48.3497	113.064	-1.22953	0.00261627	0.0211612
BRADI3G36330	177.076	536.804	-1.60045	0.00262037	0.0211763
novel.688	9.81787	50.2016	-2.33631	0.00263562	0.0212859
BRADI3G36710	248.208	704.577	-1.50525	0.00266993	0.021501
BRADI5G15790	178.14	760.147	-2.09338	0.00269397	0.0216324
BRADI1G58057	295.73	721.864	-1.28729	0.00270327	0.0216795
BRADI1G31970	21.983	98.5138	-2.16861	0.00270973	0.0217239
BRADI5G23067	421.648	929.765	-1.14127	0.00271053	0.0217239
BRADI3G49870	214.587	571.745	-1.41403	0.00280249	0.0223543
BRADI2G54010	1058.97	2383.48	-1.17009	0.00281224	0.022425
BRADI3G48380	185.472	381.608	-1.04068	0.00284062	0.0225875
novel.543	41.0649	117.46	-1.52231	0.00284069	0.0225875
BRADI4G25950	166.03	389.212	-1.22698	0.00289889	0.0229707
BRADI2G52380	34.0831	81.6719	-1.25458	0.00290272	0.0229804
BRADI1G56167	84.0278	175.303	-1.05857	0.00297687	0.0234559
BRADI3G08660	742.906	2496.44	-1.74895	0.00298224	0.0234835
novel.279	10.8663	155.324	-3.83449	0.00299464	0.0235517
novel.341	29.8544	64.5492	-1.09829	0.00300282	0.0235866
BRADI3G13520	569.235	1365.93	-1.26345	0.00301816	0.0236703
BRADI5G20547	14.2835	113.671	-2.98844	0.00305376	0.0239123
novel.205	1.78247	12.6447	-2.83509	0.00306577	0.0239765
BRADI1G33670	5.15277	24.753	-2.28745	0.00313912	0.0244894
BRADI5G03320	1.68401	17.9045	-3.3697	0.00314485	0.0245189
BRADI3G19010	56.9839	234.508	-2.03776	0.00317371	0.0247116
BRADI1G44370	14.5063	38.7462	-1.40073	0.00319263	0.0248194
BRADI3G42310	36.0276	80.3791	-1.14247	0.00320439	0.024857
BRADI4G35950	120.897	340.157	-1.49297	0.00324593	0.0250821
BRADI2G32240	186.88	397.971	-1.0891	0.00326578	0.0251892
BRADI1G07870	10663.8	22092.5	-1.05085	0.00328895	0.0253291
BRADI2G34300	620.086	2757.52	-2.1529	0.00332278	0.0255273
BRADI2G13410	7.46531	26.6127	-1.84094	0.00336668	0.0258331
BRADI5G16160	323.846	824.947	-1.34935	0.00342432	0.0261877
novel.2237	9.66774	31.6195	-1.67536	0.00349542	0.0266104
BRADI3G06300	63.7422	176.037	-1.47324	0.00350908	0.0266982
BRADI3G45550	0.778657	9.17868	-3.67013	0.00353173	0.0268265
BRADI4G32340	98.9445	239.653	-1.2735	0.00354047	0.0268641
novel.641	25.8556	60.4584	-1.20957	0.00354697	0.0268892
BRADI2G34060	18.4087	61.5108	-1.74856	0.00355901	0.0269642
novel.244	45.5757	145.602	-1.67376	0.00356152	0.0269751
BRADI3G09150	1948.51	4993.18	-1.35769	0.00360723	0.0272313
BRADI2G05950	4.23578	29.8608	-2.81252	0.00368046	0.0277451
BRADI4G08210	33.0625	153.527	-2.21773	0.00368882	0.0277807
BRADI2G25850	768.216	2159.52	-1.49058	0.00371895	0.0279492
BRADI5G01167	31.5902	123.388	-1.96325	0.00376254	0.0282005
novel.387	62.2487	670.542	-3.42801	0.00376417	0.0282005
BRADI3G21210	8.71544	31.5258	-1.84893	0.00377207	0.0282306
BRADI1G52300	52.2524	106.724	-1.04068	0.00377714	0.0282518
BRADI2G26280	1352.04	2843.07	-1.07235	0.00379895	0.0283768
BRADI3G50540	1953.78	4569.28	-1.22563	0.00381503	0.0284845
BRADI3G48740	463.558	1143.35	-1.30326	0.00385519	0.0287673
BRADI4G27390	0.778657	10.2867	-3.8225	0.00395788	0.0293685
BRADI3G28367	9.85067	45.3142	-2.19811	0.00406835	0.0300555
BRADI3G42330	0.914711	11.5316	-3.51088	0.00410783	0.0302762
BRADI4G25717	477.862	1002.49	-1.06923	0.00412797	0.0303891
novel.1690	15.9064	33.8963	-1.09139	0.00413521	0.0304158
BRADI5G14340	26.8337	111.674	-2.04635	0.00418507	0.030693
BRADI3G10030	11.7127	129.137	-3.46703	0.00420345	0.0307651
novel.552	1.03433	17.4996	-4.05385	0.00423827	0.030957
BRADI3G33716	1094.89	2328.09	-1.08818	0.00425596	0.0310683
BRADI2G15280	21.5282	50.8192	-1.23908	0.00431753	0.0314449
BRADI4G00260	42.0175	111.358	-1.40437	0.00440354	0.0319421
BRADI1G43417	610.802	1507.02	-1.30282	0.00440894	0.0319604
BRADI4G32830	130.567	296.352	-1.18293	0.00452778	0.0326648
BRADI1G21090	2.64087	12.5384	-2.30728	0.00456631	0.0328695
BRADI3G10600	91.2838	369.727	-2.01875	0.00457442	0.0329165
novel.1692	19.2578	49.0078	-1.36143	0.00457941	0.0329212
BRADI3G03112	10.5027	36.9423	-1.77852	0.00460211	0.0330497
BRADI2G15240	25.921	68.2379	-1.399	0.00464892	0.03331
novel.1821	81.6827	178.943	-1.12564	0.00466285	0.0333876
BRADI1G11140	102.509	217.744	-1.08717	0.00471748	0.0336579
BRADI2G25440	5.43668	52.2712	-3.25027	0.00472543	0.0336954
BRADI2G54850	10.1438	27.3766	-1.42237	0.00481353	0.0341786
BRADI1G52730	1.98891	13.3961	-2.69307	0.00483345	0.0342742
BRADI3G08460	9.64886	43.0245	-2.1502	0.00485392	0.0343783
BRADI4G02180	3.12171	13.591	-2.10884	0.00488986	0.0345746
BRADI4G19000	203.669	416.226	-1.03415	0.00495311	0.0348946
novel.1425	18.8826	44.7094	-1.24785	0.00499834	0.0351641
novel.1571	2.69011	14.7978	-2.53013	0.00503517	0.0353837
BRADI4G10105	45.9905	114.094	-1.31217	0.00510707	0.0358091
BRADI1G16630	2743.73	5533.92	-1.01232	0.0051356	0.0359892
BRADI2G36670	9.47766	26.9516	-1.52571	0.00516561	0.0361493
BRADI4G31660	819.117	3571.93	-2.12445	0.00525207	0.036683
BRADI3G37980	6322.34	15937.6	-1.33386	0.00527016	0.0367686
BRADI4G26450	293.141	641.667	-1.13056	0.00530979	0.0370042
BRADI3G29030	0.778657	10.6156	-3.86222	0.00534762	0.0372369
BRADI4G11740	21.1341	58.1306	-1.47485	0.00538232	0.0374101
BRADI4G42830	26.9955	87.5639	-1.69132	0.00539817	0.0374854
BRADI3G14620	39.7802	93.621	-1.23043	0.00546182	0.037844
novel.1560	27.2838	56.896	-1.0588	0.00546463	0.0378531
BRADI3G10510	2.55885	26.2152	-3.30416	0.00550292	0.0380648
BRADI5G10510	89.4458	268.135	-1.58526	0.00550425	0.0380648
BRADI1G24667	1811	4349.81	-1.26423	0.00559086	0.0385474
BRADI2G33060	80.8197	170.757	-1.07704	0.00559629	0.0385743
BRADI2G58650	189.946	508.111	-1.41728	0.00560913	0.0386311
BRADI5G02920	62.5436	164.184	-1.39824	0.00563739	0.038794
BRADI2G24090	504.931	1507.3	-1.57749	0.00568265	0.0390695
BRADI3G21270	40.2634	118.323	-1.55075	0.00573	0.039324
ENSRNA049451469	1.17266	9.73022	-3.15919	0.00575325	0.0394559
BRADI1G36820	29.8123	90.0813	-1.58932	0.00585358	0.0400087
BRADI1G14370	122.232	380.579	-1.63924	0.00593336	0.0404882
BRADI1G31910	34.5098	77.6772	-1.17848	0.00600675	0.0409004
BRADI3G08570	9.64651	40.3905	-2.08116	0.00602015	0.0409584
BRADI2G27770	419.385	1746.45	-2.05797	0.00610603	0.0414198
BRADI5G24760	831.533	1754.04	-1.07635	0.00616076	0.0417013
BRADI3G46790	30.7599	88.1942	-1.50886	0.00617949	0.0417721
BRADI4G36620	325.653	911.924	-1.48532	0.00619881	0.0418801
BRADI1G21921	720.835	1473.07	-1.03145	0.00627845	0.0422484
BRADI2G39570	2.82616	14.5953	-2.37248	0.00634018	0.0425842
BRADI3G04980	15.0714	35.8039	-1.256	0.0063803	0.0426945
BRADI2G33030	260.502	589.297	-1.17606	0.00642599	0.0429339
BRADI1G76207	100.48	226.931	-1.17859	0.00642629	0.0429339
BRADI3G36347	1065.52	2653.91	-1.31676	0.00647819	0.0432348
novel.687	44.5505	91.4174	-1.03221	0.00653925	0.0435156
BRADI4G07910	1328.78	3844.43	-1.53275	0.00655938	0.043624
BRADI2G53840	5.03795	27.784	-2.40767	0.00660063	0.0438777
BRADI1G07950	7.57785	23.4805	-1.67635	0.00662583	0.0439873
novel.1884	9.87174	52.5217	-2.39326	0.00665714	0.0441254
BRADI5G01200	44.7989	105.474	-1.23638	0.0067724	0.0447482
novel.839	15.2122	60.7491	-2.00163	0.00682236	0.0450193
BRADI2G11600	26.5193	54.3434	-1.0209	0.0068459	0.0451629
novel.1870	5.19265	18.7267	-1.88201	0.00688404	0.045367
BRADI1G64530	18.5308	44.3778	-1.27036	0.00688696	0.0453744
BRADI1G60140	34.4156	112.566	-1.72098	0.00695105	0.0457249
BRADI1G47350	65.4454	173.567	-1.40565	0.00698317	0.0459123
BRADI3G35760	179.578	401.979	-1.16464	0.00708672	0.0463634
BRADI3G44950	998.905	3514.29	-1.81454	0.00716031	0.0467842
BRADI4G28340	86.0684	177.525	-1.04294	0.0071913	0.0469483
BRADI5G26490	18.5449	55.4615	-1.57577	0.00720548	0.0470062
BRADI3G58840	49.7099	104.846	-1.08779	0.00721274	0.0470292
BRADI2G30800	26.8664	67.352	-1.3194	0.00722188	0.0470766
BRADI4G35630	189.66	572.892	-1.59614	0.00725973	0.0472867
BRADI4G04491	12.8363	46.2424	-1.84935	0.00735966	0.0478634
BRADI1G71880	90.2973	200.773	-1.15233	0.00736415	0.0478803
BRADI1G02370	239.998	735.794	-1.61723	0.00738814	0.0479991
BRADI5G14910	695.838	1681.25	-1.27277	0.00739108	0.0480058
BRADI1G34777	16.4154	37.9898	-1.18882	0.00751638	0.0486567
BRADI3G38080	7.04323	27.6018	-1.96466	0.00753104	0.0487141
BRADI1G45960	321.986	788.749	-1.29204	0.00757372	0.04894
BRADI3G10390	11.884	72.7208	-2.62091	0.00762884	0.0491827
BRADI2G05290	15.9838	38.7842	-1.26868	0.0078542	0.0504165
BRADI3G27590	36.7213	111.227	-1.60465	0.00788197	0.0505433
BRADI1G25517	2739.58	18375.5	-2.74584	0.00794894	0.0509079
BRADI4G40010	40.3638	155.58	-1.94661	0.00795868	0.0509574
BRADI2G18850	19.2299	73.2979	-1.93052	0.0079668	0.0509835
novel.1794	20.0412	42.5892	-1.08422	0.00797737	0.051024
BRADI4G33590	8.40825	24.1256	-1.48562	0.00801905	0.0512528
BRADI1G12410	15.2943	35.8621	-1.21768	0.00812894	0.05185
BRADI3G43235	2.76757	18.7975	-2.74676	0.00814672	0.0519503
BRADI1G39010	1.47757	17.9121	-3.63144	0.0081671	0.0520671
BRADI4G07410	52.5245	182.673	-1.79796	0.00827968	0.0526119
BRADI4G03460	129.976	261.39	-1.00852	0.00829197	0.0526634
BRADI5G18260	197.852	454.016	-1.19767	0.00833994	0.0529015
BRADI4G02210	103.629	278.14	-1.4231	0.00844256	0.05344
BRADI1G37190	3.46648	15.4706	-2.13924	0.00848754	0.0536189
BRADI3G52960	8.49484	33.0313	-1.99717	0.00850271	0.0536639
BRADI1G15830	1665.66	4869.76	-1.54777	0.00854751	0.0538698
BRADI2G07050	967.703	2956.48	-1.6115	0.00872625	0.0547731
BRADI5G05130	21.7112	57.8829	-1.41551	0.00885822	0.0554201
BRADI2G18735	1.42834	8.49055	-2.58398	0.00890252	0.0556165
BRADI2G42597	31.677	109.084	-1.78015	0.00906857	0.0563766
BRADI3G36030	0.64968	7.261	-3.38551	0.00914932	0.0567366
BRADI4G00540	3.42661	12.6194	-1.84856	0.009293	0.0574298
BRADI2G07297	661.172	1399.08	-1.08138	0.0093143	0.057494
BRADI5G02320	0.994457	8.92819	-3.09549	0.00931479	0.057494
novel.335	376.323	819.983	-1.12296	0.00937182	0.0577753
BRADI2G31690	811.615	1955.2	-1.26895	0.00944115	0.0581458
BRADI2G43140	1.04369	7.90865	-2.90827	0.00945237	0.0581866
BRADI1G58120	6.14495	21.712	-1.79675	0.00946766	0.0582664
BRADI1G05860	1.90917	12.6421	-2.63898	0.00950021	0.0584097
BRADI1G12720	15.3412	34.9944	-1.1679	0.00962008	0.059046
BRADI2G04270	8.02588	22.4863	-1.47971	0.00969132	0.0593676
BRADI3G48180	1185.3	3905.33	-1.72023	0.00971343	0.0594164
BRADI1G48747	59.725	122.723	-1.03753	0.00975638	0.0596068
BRADI2G18946	23.8946	48.7246	-1.03551	0.00980081	0.059777
BRADI1G57240	39.0039	164.707	-2.07823	0.00980699	0.059777
BRADI3G40060	275.103	600.19	-1.12533	0.0098075	0.059777
BRADI1G38710	31.5267	66.7326	-1.07796	0.00981369	0.0597832
BRADI4G26380	24.0241	377.133	-3.97071	0.00983774	0.0599007
BRADI2G62300	18.8336	75.0559	-1.98995	0.00987614	0.0600961
BRADI2G22440	152.621	411.479	-1.43026	0.00994266	0.0603937
BRADI3G01577	11.4149	34.8858	-1.61936	0.0100029	0.0606378
BRADI4G02570	3.16158	14.2209	-2.16582	0.0100716	0.0609575
BRADI5G25880	21.5821	43.1206	-1.0106	0.0101348	0.0612654
BRADI4G30665	3.86049	13.1001	-1.75784	0.0101397	0.0612659
BRADI1G68360	511.318	1456.07	-1.50985	0.0102358	0.0617057
BRADI2G61830	99.4864	215.443	-1.11591	0.0102761	0.061912
BRADI2G24850	1137.13	2316.51	-1.02645	0.0103217	0.0621419
BRADI4G35362	24.3405	98.3771	-2.01363	0.0103429	0.0622251
BRADI3G08360	14.757	40.3375	-1.46864	0.0103749	0.0623878
novel.1380	14.4217	39.5202	-1.46038	0.0104208	0.062604
BRADI1G44000	129.242	273.031	-1.07903	0.0104953	0.062932
BRADI2G19100	23.4443	57.4329	-1.30146	0.010615	0.0635592
novel.1211	0	5.31791	-4.74969	0.0106976	0.06394
BRADI2G60420	19.2321	70.3556	-1.87512	0.0107752	0.0642589
BRADI5G16170	1305.93	3906.68	-1.58108	0.0108075	0.0644129
BRADI3G06695	63.4052	144.331	-1.18372	0.0108534	0.0645569
BRADI3G43780	0.344777	14.6206	-5.25086	0.0108661	0.0646177
BRADI4G12970	109.845	223.043	-1.02573	0.0108786	0.0646763
BRADI1G61460	2.56113	11.8959	-2.24691	0.0109843	0.0651051
BRADI2G23540	927.826	2642.85	-1.51014	0.0110099	0.0651653
novel.2331	11.7808	25.6158	-1.12826	0.0111611	0.0659361
BRADI1G65130	443.124	1780.83	-2.007	0.011215	0.0661773
BRADI1G71377	139.666	338.143	-1.27258	0.0113159	0.0666789
BRADI4G37230	1.12343	9.00671	-3.05954	0.0113843	0.0670193
BRADI2G23940	188.465	572.239	-1.60092	0.0114363	0.0672472
BRADI4G25030	2157.92	4826.29	-1.1614	0.0115354	0.0677193
BRADI1G57670	0	4.97385	-4.65396	0.0117206	0.0685987
BRADI1G03570	336.738	715.144	-1.08764	0.0117569	0.0687631
BRADI2G59590	46.1542	132.142	-1.52612	0.0120371	0.0699964
BRADI4G00460	11.7783	63.0109	-2.43875	0.0121321	0.0704352
BRADI1G53830	3.85341	17.0342	-2.19812	0.0122485	0.0710397
BRADI1G44060	1192.71	2640.28	-1.14624	0.0124926	0.0721295
novel.824	0.689553	7.67586	-3.44313	0.0125071	0.0721632
BRADI2G40900	106.941	298.288	-1.4817	0.0125162	0.0721794
BRADI3G33537	21.0452	45.9415	-1.11439	0.0127051	0.0730401
BRADI2G34320	32.5255	64.8126	-1.0055	0.0127054	0.0730401
BRADI1G59840	13.7228	30.663	-1.17088	0.0127266	0.0731452
BRADI3G55750	11.1804	24.0624	-1.12317	0.0129062	0.073992
BRADI5G18550	0.344777	5.74049	-3.90504	0.0129225	0.0740519
BRADI1G12090	193.461	750.806	-1.9554	0.0129382	0.0740914
BRADI1G66330	7.99537	25.7751	-1.68135	0.0129688	0.0742159
novel.727	191.625	440.257	-1.19973	0.0132544	0.0754653
BRADI2G12540	4.36248	24.7176	-2.47543	0.0133657	0.0760214
BRADI1G54167	88.2742	228.533	-1.3771	0.0135136	0.0766001
BRADI2G24830	1.73324	8.26535	-2.23122	0.0136459	0.0772149
BRADI5G20540	703.352	2983.48	-2.08456	0.013725	0.0775576
BRADI3G20820	18.9554	40.2895	-1.07462	0.013776	0.0778048
BRADI3G22840	1866.21	3774	-1.01601	0.0142698	0.0800977
novel.1898	9.25022	29.4487	-1.67182	0.0143086	0.0802798
BRADI1G30117	10.4017	66.1203	-2.67092	0.0148241	0.0826905
BRADI1G15310	38.5015	84.1057	-1.13265	0.0148422	0.0827578
BRADI3G45350	0	5.80373	-4.87946	0.0150647	0.0836861
BRADI2G44150	178.715	730.582	-2.03102	0.0151988	0.0842737
BRADI3G09290	125.733	378.012	-1.5871	0.015201	0.0842737
BRADI1G39030	276.295	682.716	-1.30592	0.0152687	0.084538
BRADI3G60680	14.1731	28.8566	-1.02525	0.0153614	0.0849579
BRADI1G04470	5.88928	17.2872	-1.53929	0.0153771	0.0850072
BRADI1G29680	14.2038	62.672	-2.13543	0.0153904	0.085062
BRADI2G60760	122.182	252.507	-1.04933	0.0154478	0.0852693
BRADI4G21630	42.4813	126.89	-1.58811	0.0154851	0.0853707
BRADI3G09840	140.162	343.462	-1.29263	0.0155945	0.0857577
BRADI3G12930	149.179	301.358	-1.01619	0.0156122	0.0857806
BRADI2G21090	16.4856	33.1727	-1.00225	0.0156563	0.0859475
BRADI1G60340	35.1054	73.2647	-1.06843	0.0158801	0.086968
BRADI1G60380	8.55366	30.4355	-1.80355	0.0159583	0.0872824
BRADI3G42570	102.565	211.759	-1.0451	0.015991	0.0873855
BRADI2G01107	51.279	102.741	-1.00776	0.0162101	0.0882958
BRADI0007S00220	88.7536	188.78	-1.08795	0.0162987	0.0886637
novel.1541	12.142	27.111	-1.14735	0.0163751	0.0889754
BRADI5G20755	215.848	432.618	-1.00494	0.0164108	0.0891195
BRADI3G42030	6137.23	14769.2	-1.26697	0.0165147	0.089491
BRADI1G54160	328.059	798.461	-1.28401	0.016728	0.0904584
BRADI2G01095	28.0062	62.0295	-1.15188	0.0167695	0.0906184
BRADI3G57017	5.37565	16.9078	-1.61934	0.0167962	0.0907239
BRADI2G16660	170.878	568.569	-1.73419	0.0169564	0.0914832
BRADI1G21540	141.167	319.876	-1.18175	0.0169658	0.0914832
BRADI2G04720	152.671	537.842	-1.81616	0.0172343	0.0925748
BRADI4G31727	318.738	766.503	-1.26606	0.0176268	0.094022
BRADI3G40740	6.07684	17.2694	-1.51347	0.0176675	0.0941195
BRADI2G35140	45.6015	101.841	-1.15515	0.0176753	0.094127
BRADI1G10230	6.46149	21.492	-1.74464	0.0176763	0.094127
BRADI1G32710	47.2036	288.585	-2.61094	0.0176916	0.0941881
BRADI4G40727	3466.94	9833.81	-1.50404	0.0179102	0.0951314
BRADI3G29580	459.059	980.552	-1.09508	0.0180909	0.0959496
BRADI1G59130	2.77693	10.1274	-1.84801	0.0181919	0.096404
BRADI1G74810	1572.16	3500.36	-1.15472	0.0183262	0.0969731
BRADI2G36840	4.49145	19.468	-2.10022	0.0183376	0.0969925
BRADI1G33140	15.2778	37.5267	-1.29602	0.0183795	0.0971737
novel.644	2.2961	10.9244	-2.31441	0.0185769	0.0980322
BRADI3G51880	0.954584	7.0181	-2.76671	0.018597	0.0980765
novel.1749	19.9802	57.7997	-1.53276	0.0189521	0.0995123
BRADI3G06020	12.2006	36.2645	-1.56904	0.019061	0.0999549
BRADI2G59290	6.67021	17.8969	-1.45953	0.0190763	0.0999549
BRADI1G56080	45.8378	93.573	-1.03379	0.0190779	0.0999549
BRADI3G25670	183.452	563.67	-1.61981	0.0191156	0.100058
BRADI1G14900	2396.01	5128.05	-1.0976	0.0191923	0.100418
BRADI5G26320	2130.67	5584.32	-1.39011	0.0194044	0.101297
novel.206	191.261	415.487	-1.11886	0.0198701	0.103109
BRADI4G02200	123.521	299.205	-1.2766	0.0199038	0.103219
BRADI3G53790	7392.61	15492.8	-1.06742	0.0200831	0.103957
BRADI5G26350	588.405	1346.91	-1.1947	0.0202417	0.104649
novel.1180	0.344777	10.9572	-4.83484	0.020251	0.104676
BRADI3G36160	143.933	296.854	-1.04324	0.0204676	0.105579
BRADI1G10790	3.25296	15.8501	-2.36184	0.0205838	0.105983
BRADI3G41710	6.81791	23.7614	-1.83548	0.0206417	0.106238
BRADI4G31720	24.3615	51.5909	-1.08626	0.0208598	0.107098
BRADI4G04430	2.34533	10.9471	-2.30343	0.0208734	0.107125
novel.1881	7.89919	18.9291	-1.27447	0.0210848	0.107945
BRADI2G27120	1.81299	12.5487	-2.80623	0.0211468	0.108197
BRADI4G23695	572.552	1862.85	-1.70231	0.0211562	0.108223
BRADI3G40720	0.344777	4.62474	-3.58704	0.0212889	0.108792
BRADI4G19730	3.51571	12.3259	-1.80393	0.0213835	0.109164
BRADI3G08647	77.8337	171.04	-1.13761	0.0218363	0.110825
BRADI2G13280	517.355	1149.21	-1.15127	0.0220374	0.111576
BRADI5G03477	1.72388	13.8565	-2.98412	0.0221622	0.112006
BRADI4G31003	0.344777	5.09537	-3.73486	0.0221693	0.112019
BRADI4G43200	201.59	453.636	-1.17314	0.0222668	0.112294
BRADI3G41080	0	4.03778	-4.35291	0.0225293	0.113305
novel.1561	7.8406	19.4831	-1.31393	0.0226781	0.113826
ENSRNA049758151	2.16712	8.28559	-1.95424	0.0228221	0.114378
BRADI2G37300	8.49964	18.8507	-1.15336	0.0229182	0.114677
BRADI2G21180	122.371	245.403	-1.00269	0.023156	0.115432
BRADI1G10180	19.4854	39.6569	-1.03287	0.023268	0.115853
BRADI4G34510	24.2299	73.4675	-1.60531	0.0233	0.115989
BRADI1G60880	3.46648	11.0483	-1.65165	0.0233576	0.116184
novel.1933	51.8535	116.664	-1.17544	0.0234461	0.116556
novel.1857	71.3933	149.616	-1.06387	0.0234857	0.11673
BRADI1G00700	3407.1	6972.46	-1.03315	0.0236076	0.11715
BRADI1G63570	41.9634	84.5866	-1.01184	0.0237084	0.117512
BRADI3G04380	55.0299	115.766	-1.07046	0.0238083	0.117891
BRADI2G19200	24.2559	70.8991	-1.5499	0.0238275	0.11794
BRADI3G60990	144.087	300.995	-1.06145	0.0238647	0.118078
BRADI2G17520	39.2176	267.091	-2.76687	0.0238731	0.118096
novel.962	1.37911	12.2778	-3.13059	0.02403	0.118756
BRADI1G17660	44.4959	139.714	-1.65852	0.0243629	0.119892
BRADI4G02792	28.1819	57.5769	-1.03993	0.0243646	0.119892
BRADI2G46460	0.689553	6.49436	-3.20062	0.024588	0.120771
BRADI5G20340	7.45367	24.9982	-1.7228	0.0250041	0.122276
novel.2028	45.6529	110.549	-1.27216	0.0250098	0.122279
BRADI2G55140	4.99808	24.6671	-2.25537	0.0253122	0.123384
BRADI2G18997	39.8978	333.103	-3.06085	0.0253125	0.123384
novel.333	2.65023	11.567	-2.17876	0.0255987	0.124268
BRADI1G51540	1604.43	7024.44	-2.13028	0.0256498	0.124404
BRADI5G22180	95.1125	190.621	-1.00207	0.0256906	0.124498
BRADI3G02780	2.33369	14.2841	-2.57628	0.0258959	0.125204
BRADI4G32120	10.7794	32.7022	-1.58479	0.025996	0.125568
BRADI4G17217	72.9112	167.463	-1.19861	0.0261329	0.125939
BRADI5G25520	102.411	217.69	-1.08755	0.0262592	0.126401
BRADI2G35950	3.84177	18.6583	-2.2679	0.0265894	0.127433
BRADI1G75830	332.305	676.522	-1.02628	0.0266521	0.127709
novel.1555	24.4929	56.003	-1.17789	0.0267234	0.127905
BRADI4G01800	3.95667	14.6206	-1.84273	0.0269098	0.128626
BRADI4G31227	21.1036	47.0824	-1.15717	0.0274507	0.130617
novel.544	122.979	310.971	-1.33859	0.0275363	0.131
BRADI2G49560	428.377	1058.45	-1.30498	0.0278416	0.132203
BRADI2G59115	65.0677	245.423	-1.91418	0.027877	0.132321
novel.2229	9.595	28.3025	-1.55908	0.0279241	0.132426
BRADI4G06540	0	3.40277	-4.10628	0.0279648	0.132563
BRADI5G15950	146.153	361.157	-1.30655	0.0279969	0.132666
BRADI4G22070	75.8757	163.187	-1.10359	0.0280439	0.13281
BRADI5G26380	6.09572	20.2624	-1.70647	0.028137	0.133162
BRADI3G41470	7643.53	17992.9	-1.23514	0.0283765	0.133986
BRADI3G31850	937.01	2109.18	-1.17033	0.0284031	0.134061
novel.951	5.71107	18.1473	-1.63379	0.0287543	0.135289
BRADI2G40640	1.90209	9.95783	-2.43625	0.0290325	0.136166
BRADI3G36240	305.082	617.992	-1.01927	0.029413	0.137362
BRADI3G10520	2.06866	64.8131	-4.9616	0.0294864	0.137613
BRADI1G77490	2.06866	15.6098	-2.89666	0.0298174	0.138712
novel.1569	14.6517	29.894	-1.00623	0.0301532	0.139886
BRADI2G04700	3419.94	9687.8	-1.50215	0.0301811	0.139939
BRADI2G44950	540.89	1238.33	-1.19474	0.0303574	0.140523
BRADI1G31060	7.01271	18.8784	-1.41833	0.0304274	0.140744
BRADI3G08450	45.7677	126.769	-1.46617	0.0306852	0.141573
BRADI2G48160	70.6599	245.111	-1.79361	0.0308104	0.142001
BRADI2G07407	4.35068	22.4203	-2.34524	0.0310506	0.142841
novel.240	4.49373	22.4582	-2.33874	0.0310728	0.142891
novel.1009	11.5698	26.1598	-1.15525	0.0310977	0.142933
BRADI4G27660	246.505	687.739	-1.48028	0.0311495	0.143061
BRADI1G75240	0.609807	7.16491	-3.4221	0.0311935	0.143184
BRADI2G58350	2336.94	6480.68	-1.47147	0.0314123	0.144032
BRADI2G02830	101.654	224.28	-1.13994	0.0315506	0.144429
novel.1858	7.22851	20.9049	-1.51469	0.0315606	0.144449
novel.1700	16.8867	33.6205	-1.01239	0.0322267	0.146566
BRADI1G58743	4.02934	11.0533	-1.48508	0.0325436	0.147768
BRADI2G15540	9.8999	31.1562	-1.65087	0.0326449	0.148068
novel.1262	0.64968	6.26916	-3.17809	0.0327495	0.148389
BRADI4G05250	7406.02	15149.2	-1.03246	0.032753	0.148389
BRADI2G48880	1123.6	2315.6	-1.043	0.0327569	0.148389
BRADI4G31110	2960.02	8403.69	-1.50544	0.0327845	0.148487
BRADI4G33930	1.37911	9.46709	-2.75393	0.0328562	0.148759
BRADI5G03300	14.6116	42.1491	-1.54527	0.0329666	0.149044
novel.467	4.47965	21.0163	-2.22265	0.0331312	0.149601
BRADI1G64850	465.129	965.997	-1.05471	0.0335031	0.150906
BRADI4G08580	9.5832	20.895	-1.13099	0.0337538	0.151599
novel.1066	45.2699	106.362	-1.241	0.033938	0.152018
BRADI1G74250	1.17266	6.49436	-2.56446	0.0341098	0.152571
BRADI5G15600	16.9617	36.244	-1.10433	0.0342846	0.153109
BRADI4G02820	43.3138	112.082	-1.38073	0.0344746	0.153739
BRADI3G15750	165.185	666.166	-2.01127	0.0352158	0.155996
BRADI3G48290	197.048	467.824	-1.24811	0.0352625	0.156176
BRADI3G28840	8.65913	18.9443	-1.14304	0.0355798	0.157277
BRADI1G31275	54.0278	123.356	-1.19267	0.0357804	0.157808
BRADI3G56170	39.9369	85.9704	-1.10875	0.0357942	0.157808
BRADI3G07780	71.7331	178.837	-1.31707	0.0357983	0.157808
BRADI3G53620	1.90917	10.5954	-2.39532	0.0358485	0.15795
BRADI3G40745	13.9292	31.374	-1.17488	0.0359461	0.158175
BRADI2G10510	20.3885	42.6147	-1.06211	0.0361518	0.158876
BRADI1G20480	28.8105	83.5664	-1.53406	0.0363781	0.159492
BRADI1G61270	1.69337	7.56713	-2.12485	0.0365275	0.159925
BRADI3G06780	260.789	653.873	-1.32563	0.0367657	0.160633
BRADI1G58980	32.2586	73.5735	-1.18618	0.0368039	0.160688
BRADI2G47470	5.81889	15.038	-1.34546	0.0369188	0.160995
BRADI3G60500	141.074	359.73	-1.35022	0.0371019	0.161625
BRADI3G26940	0.304904	3.9518	-3.36491	0.037181	0.161886
BRADI1G17310	14.1286	43.7631	-1.63496	0.0372675	0.162151
BRADI3G12975	45.1743	98.4862	-1.12119	0.0375	0.162881
BRADI4G18280	107.993	425.916	-1.97998	0.0375109	0.1629
BRADI1G25737	14.3818	34.61	-1.27525	0.0376387	0.163315
BRADI4G04484	0.994457	6.78277	-2.70534	0.0377804	0.163732
BRADI2G07227	1651.08	4395.3	-1.41263	0.0379291	0.163975
BRADI2G17020	6.16595	16.3739	-1.42983	0.0380185	0.164256
BRADI5G14000	8.19473	17.0848	-1.06755	0.0380824	0.164447
BRADI2G49230	7.65075	35.0118	-2.17602	0.038137	0.164529
BRADI4G25640	21.58	49.3873	-1.18832	0.0384108	0.165441
BRADI2G35940	17.5999	43.2697	-1.2879	0.0385625	0.165914
BRADI2G07190	0	4.23262	-4.42558	0.0388213	0.166554
BRADI2G48870	15.3316	34.286	-1.18454	0.0391473	0.167554
BRADI2G42820	13.6923	35.9328	-1.39742	0.0392088	0.167687
BRADI0009S00230	0	3.77971	-4.2559	0.0393352	0.168187
BRADI2G61510	27.3029	86.0385	-1.64726	0.0395684	0.168978
BRADI4G14070	19.7832	39.3129	-1.00396	0.0395692	0.168978
BRADI4G36040	11.4855	56.6933	-2.29867	0.0399869	0.170309
BRADI4G33950	536.719	1693.1	-1.65715	0.0401304	0.170661
BRADI3G03970	7.58013	26.7668	-1.85856	0.0404408	0.171749
BRADI1G04907	156.355	412.567	-1.39955	0.0406125	0.172223
BRADI1G24710	57.2486	148.143	-1.37031	0.0410063	0.173391
BRADI1G75820	2601.21	6478.47	-1.31651	0.0411201	0.173698
BRADI1G38525	18.6928	39.5458	-1.0717	0.0413651	0.174386
ENSRNA049459760	4.03642	11.9894	-1.53065	0.041372	0.174386
BRADI2G44810	18.6201	60.3824	-1.69803	0.0417969	0.175852
BRADI4G44450	22.4217	58.8316	-1.39124	0.0418454	0.175966
BRADI3G50050	13.1035	33.9522	-1.39584	0.0418958	0.176089
BRADI2G46140	21.488	56.6786	-1.41357	0.041988	0.17631
BRADI4G16077	0.344777	4.58932	-3.57889	0.0422764	0.177305
BRADI3G53060	0.778657	5.24457	-2.8463	0.0424703	0.177744
BRADI1G12640	10.0594	40.1882	-1.99931	0.0424727	0.177744
BRADI3G59390	82.4491	213.161	-1.36992	0.0425055	0.177822
BRADI1G34727	44.8746	245.445	-2.4509	0.0428097	0.178768
BRADI2G09390	6.55059	16.5587	-1.36195	0.042824	0.178798
novel.2272	27.2181	63.9849	-1.23097	0.0430079	0.179203
BRADI1G37540	1.37911	13.8996	-3.31522	0.0430132	0.179203
novel.479	15.7774	32.1985	-1.02151	0.0430523	0.179216
BRADI3G43250	202.289	1031.68	-2.35025	0.0432417	0.179687
BRADI4G40460	1.94904	7.91624	-1.94599	0.0435299	0.180651
BRADI3G54760	123.192	299.565	-1.28402	0.0437292	0.181106
BRADI1G02830	8.24396	20.4723	-1.31731	0.043773	0.18123
BRADI1G04560	4.28501	12.0653	-1.49498	0.0439627	0.181837
novel.1946	0	11.9159	-5.91619	0.044164	0.182395
BRADI3G31880	346.779	749.039	-1.11029	0.0444993	0.183461
BRADI3G32800	5.60309	14.3449	-1.35185	0.0452962	0.185828
BRADI3G10010	9.86694	31.771	-1.68717	0.0453979	0.185973
BRADI1G57750	261.407	709.316	-1.44053	0.0454555	0.186118
BRADI4G38690	762.45	2023.29	-1.40786	0.0456991	0.186866
BRADI5G14740	15.4983	31.6852	-1.0206	0.0457586	0.187025
BRADI3G44867	16.8397	38.2047	-1.1992	0.0458021	0.187082
BRADI4G13440	0.738784	5.59117	-2.96084	0.0461715	0.188224
BRADI4G39780	333.941	1130.73	-1.75994	0.0468162	0.190237
BRADI1G05870	37.4676	122.102	-1.70475	0.046841	0.190307
BRADI3G59840	0	4.24526	-4.4294	0.0470265	0.190861
BRADI4G41410	387.566	950.067	-1.29387	0.0470301	0.190861
BRADI1G62990	6.22698	29.6258	-2.25855	0.0471596	0.191274
novel.451	8.84213	19.053	-1.07703	0.0476312	0.192835
BRADI2G58000	3.16386	10.593	-1.82389	0.0476498	0.192864
BRADI3G29810	21568.3	55788.1	-1.37104	0.0477843	0.193175
BRADI3G40290	9.29701	25.3247	-1.45073	0.0479362	0.193727
BRADI4G42760	201.547	404.262	-1.00354	0.0486994	0.196026
BRADI4G27640	0	3.42806	-4.11661	0.0488343	0.196444
BRADI1G30790	3.08183	9.42662	-1.58876	0.0489388	0.196676
BRADI5G01797	350.447	840.181	-1.26173	0.0489987	0.196791
BRADI4G10070	2.47431	11.4176	-2.29388	0.0490691	0.197011
novel.1587	12.8903	32.8337	-1.33182	0.0491045	0.19709
BRADI1G06170	0	3.37749	-4.09752	0.0491185	0.197115
