# Supplementary material for: Screening of Salt Stress Responsive Genes in Brachypodium distachyon (L.) Beauv. by Transcriptome Analysis
Source: Plants (Basel). 2020 Nov 9;9(11):1522. doi: 10.3390/plants9111522 (PMC7697870; doi:10.3390/plants9111522)
Supplement: Supplementary file 1 [file plants-09-01522-s001.zip › Supplementary materials/Table S2 GO enrichment analysis of genes differentially expressed in B. distachyon under salt stress.xls]

## Sheet: Upregulated_GO
Table S2: GO enrichment analysis of genes differentially expressed in B. distachyon under salt stress
GO ID	Term	P_Value
GO:0009834	plant-type secondary cell wall biogenesis	4.2e-09
GO:0042744	hydrogen peroxide catabolic process	7.5e-08
GO:0055114	oxidation-reduction process	3.2e-07
GO:0046274	lignin catabolic process	8.6e-06
GO:0010030	positive regulation of seed germination	3.6e-05
GO:0006979	response to oxidative stress	4.3e-05
GO:0007017	microtubule-based process	4.4e-05
GO:0034605	cellular response to heat	8.2e-05
GO:0010143	cutin biosynthetic process	0.00011
GO:0030244	cellulose biosynthetic process	0.00017
GO:0048640	negative regulation of developmental growth	0.00019
GO:0006869	lipid transport	0.0002
GO:0045492	xylan biosynthetic process	0.00022
GO:0070592	cell wall polysaccharide biosynthetic process	0.00023
GO:0097435	supramolecular fiber organization	0.00024
GO:0045490	pectin catabolic process	0.00057
GO:0006414	translational elongation	0.00082
GO:0051511	negative regulation of unidimensional cell growth	0.00109
GO:0005975	carbohydrate metabolic process	0.00122
GO:0009664	plant-type cell wall organization	0.00163
GO:0022411	cellular component disassembly	0.00198
GO:0006631	fatty acid metabolic process	0.00205
GO:0010345	suberin biosynthetic process	0.00228
GO:0009405	pathogenesis	0.00299
GO:0010117	photoprotection	0.0031
GO:0010214	seed coat development	0.00321
GO:0051353	positive regulation of oxidoreductase activity	0.00336
GO:0080167	response to karrikin	0.00348
GO:0007010	cytoskeleton organization	0.00373
GO:0010215	cellulose microfibril organization	0.00388
GO:1901701	cellular response to oxygen-containing compound	0.00391
GO:0071486	cellular response to high light intensity	0.00411
GO:0009688	abscisic acid biosynthetic process	0.00421
GO:0000103	sulfate assimilation	0.00424
GO:0071229	cellular response to acid chemical	0.00439
GO:0007267	cell-cell signaling	0.00457
GO:0098869	cellular oxidant detoxification	0.00468
GO:0046244	salicylic acid catabolic process	0.00488
GO:0034620	cellular response to unfolded protein	0.005
GO:0042761	very long-chain fatty acid biosynthetic process	0.00514
GO:0052386	cell wall thickening	0.00538
GO:0010120	camalexin biosynthetic process	0.00568
GO:0009699	phenylpropanoid biosynthetic process	0.00616
GO:0009956	radial pattern formation	0.00618
GO:0071492	cellular response to UV-A	0.00655
GO:0009164	nucleoside catabolic process	0.00716
GO:0048354	mucilage biosynthetic process involved in seed coat	0.00725
GO:0035967	cellular response to topologically incorrect protein	0.00727
GO:0042545	cell wall modification	0.00747
GO:0010411	xyloglucan metabolic process	0.00859
GO:0052546	cell wall pectin metabolic process	0.00963
GO:2000904	regulation of starch metabolic process	0.0098
GO:0009759	indole glucosinolate biosynthetic process	0.00993
GO:0006949	syncytium formation	0.01061
GO:0042546	cell wall biogenesis	0.01138
GO:0010114	response to red light	0.01188
GO:0030036	actin cytoskeleton organization	0.01217
GO:0015908	fatty acid transport	0.01222
GO:0009958	positive gravitropism	0.01271
GO:0009414	response to water deprivation	0.01278
GO:0052544	defense response by callose deposition in cell wall	0.01385
GO:0071310	cellular response to organic substance	0.01462
GO:0051865	protein autoubiquitination	0.01464
GO:0043624	cellular protein complex disassembly	0.01532
GO:0007015	actin filament organization	0.01546
GO:0010581	regulation of starch biosynthetic process	0.01555
GO:0045489	pectin biosynthetic process	0.01588
GO:0033993	response to lipid	0.0159
GO:0009827	plant-type cell wall modification	0.01624
GO:0006633	fatty acid biosynthetic process	0.01638
GO:0031109	microtubule polymerization or depolymerization	0.01644
GO:0009741	response to brassinosteroid	0.01669
GO:0009734	auxin-activated signaling pathway	0.01683
GO:0006801	superoxide metabolic process	0.01692
GO:0010446	response to alkaline pH	0.017
GO:0071467	cellular response to pH	0.017
GO:0071469	cellular response to alkaline pH	0.017
GO:1900067	regulation of cellular response to alkaline pH	0.017
GO:0071396	cellular response to lipid	0.01733
GO:1901957	regulation of cutin biosynthetic process	0.01853
GO:0033037	polysaccharide localization	0.01859
GO:0001101	response to acid chemical	0.01876
GO:0010305	leaf vascular tissue pattern formation	0.01984
GO:0010555	response to mannitol	0.02012
GO:0034050	host programmed cell death induced by symbiont	0.02014
GO:0009629	response to gravity	0.02038
GO:0052545	callose localization	0.02064
GO:0016049	cell growth	0.02085
GO:0071450	cellular response to oxygen radical	0.02102
GO:0071451	cellular response to superoxide	0.02102
GO:0019430	removal of superoxide radicals	0.02102
GO:0009813	flavonoid biosynthetic process	0.02114
GO:0032870	cellular response to hormone stimulus	0.02134
GO:0010374	stomatal complex development	0.02173
GO:0007019	microtubule depolymerization	0.02178
GO:0015995	chlorophyll biosynthetic process	0.02198
GO:0009828	plant-type cell wall loosening	0.02221
GO:0052543	callose deposition in cell wall	0.02224
GO:0071470	cellular response to osmotic stress	0.02246
GO:0052324	plant-type cell wall cellulose biosynthetic process	0.02302
GO:0034410	cell wall beta-glucan biosynthetic process	0.02302
GO:0071472	cellular response to salt stress	0.02339
GO:0046717	acid secretion	0.02427
GO:0009626	plant-type hypersensitive response	0.02444
GO:0051493	regulation of cytoskeleton organization	0.0253
GO:0051261	protein depolymerization	0.02544
GO:0042335	cuticle development	0.02551
GO:0009808	lignin metabolic process	0.02552
GO:0034762	regulation of transmembrane transport	0.02619
GO:0009698	phenylpropanoid metabolic process	0.02679
GO:0070507	regulation of microtubule cytoskeleton onganization	0.0272
GO:0071495	cellular response to endogenous stimulus	0.02736
GO:0009765	photosynthesis, light harvesting	0.0274
GO:0009630	gravitropism	0.02755
GO:0052482	defense response by cell wall thickening	0.02776
GO:0006152	purine nucleoside catabolic process	0.02783
GO:0010336	gibberellic acid homeostasis	0.02793
GO:0071365	cellular response to auxin stimulus	0.02804
GO:2001020	regulation of response to DNA damage stimulus	0.02832
GO:0009415	response to water	0.02842
GO:0000303	response to superoxide	0.02848
GO:0000305	response to oxygen radical	0.02848
GO:0010413	glucuronoxylan metabolic process	0.02866
GO:0010417	glucuronoxylan biosynthetic process	0.02866
GO:0009719	response to endogenous stimulus	0.02867
GO:0009725	response to hormone	0.02892
GO:1902903	regulation of supramolecular fiber organization	0.02894
GO:0030029	actin filament-based process	0.02927
GO:0009269	response to desiccation	0.0293
GO:0043207	response to external biotic stimulus	0.02991
GO:0051707	response to other organism	0.02991
GO:1901568	fatty acid derivative metabolic process	0.03067
GO:0009825	multidimensional cell growth	0.03077
GO:0009607	response to biotic stimulus	0.03136
GO:0022904	respiratory electron transport chain	0.03216
GO:0044764	multi-organism cellular process	0.0325
GO:0031537	regulation of anthocyanin metabolic process	0.03299
GO:0048766	root hair initiation	0.03405
GO:0006952	defense response	0.03427
GO:0071407	cellular response to organic cyclic compound	0.03448
GO:0010393	galacturonan metabolic process	0.03458
GO:0010304	PSII associated light-harvesting complex II catabolic process	0.03475
GO:0032984	protein-containing complex disassembly	0.03502
GO:1902222	erythrose 4-phosphate/phosphoenolpyruvate family amino acid catabolic process	0.03541
GO:0006559	L-phenylalanine catabolic process	0.03541
GO:0071491	cellular response to red light	0.03647
GO:0031110	regulation of microtubule polymerization...	0.03695
GO:0045488	pectin metabolic process	0.03716
GO:0045168	cell-cell signaling involved in cell fat...	0.03716
GO:0010118	stomatal movement	0.03789
GO:0071555	cell wall organization	0.03845
GO:0007018	microtubule-based movement	0.03855
GO:0043254	regulation of protein complex assembly	0.03944
GO:0044089	positive regulation of cellular component biogenesis	0.03944
GO:0010639	negative regulation of organelle organization	0.03953
GO:0052542	defense response by callose deposition	0.03964
GO:0048869	cellular developmental process	0.03988
GO:1902905	positive regulation of supramolecular fiber organization	0.04006
GO:0051495	positive regulation of cytoskeleton organization	0.04006
GO:0071732	cellular response to nitric oxide	0.04108
GO:0002376	immune system process	0.04189
GO:0006308	DNA catabolic process	0.04238
GO:0071668	plant-type cell wall assembly	0.04291
GO:0070726	cell wall assembly	0.04291
GO:0034765	regulation of ion transmembrane transport	0.04338
GO:0035690	cellular response to drug	0.04385
GO:0080027	response to herbivore	0.04429
GO:0045087	innate immune response	0.04451
GO:0009718	anthocyanin-containing compound biosynthetic process	0.04527
GO:0000272	polysaccharide catabolic process	0.04588
GO:0071236	cellular response to antibiotic	0.04651
GO:0010101	post-embryonic root morphogenesis	0.04688
GO:0006955	immune response	0.04707
GO:1901607	alpha-amino acid biosynthetic process	0.04712
GO:0097305	response to alcohol	0.04771
GO:0010119	regulation of stomatal movement	0.04778
GO:0000271	polysaccharide biosynthetic process	0.04839
GO:0090558	plant epidermis development	0.04841
GO:0051258	protein polymerization	0.04875
GO:0042256	mature ribosome assembly	0.0491
GO:1900458	negative regulation of brassinosteroid mediated signaling	0.04951
GO:0007154	cell communication	0.04955

## Sheet: Downregulated_GO
GO ID	Term	P_Value
GO:0034605	cellular response to heat	2.1e-07
GO:0010030	positive regulation of seed germination	1.4e-06
GO:0071577	zinc ion transmembrane transport	7.8e-05
GO:0042744	hydrogen peroxide catabolic process	8.7e-05
GO:0006414	translational elongation	0.00021
GO:0009405	pathogenesis	0.00056
GO:0010106	cellular response to iron ion starvation	0.00064
GO:0034620	cellular response to unfolded protein	0.0011
GO:0071486	cellular response to high light intensity	0.00142
GO:0006826	iron ion transport	0.00166
GO:0071668	plant-type cell wall assembly	0.00183
GO:0000302	response to reactive oxygen species	0.00244
GO:0071492	cellular response to UV-A	0.00246
GO:0044264	cellular polysaccharide metabolic process	0.00283
GO:0010045	response to nickel cation	0.00498
GO:0022904	respiratory electron transport chain	0.00499
GO:0010114	response to red light	0.00552
GO:0048354	mucilage biosynthetic process involved in seed coat	0.00672
GO:0009407	toxin catabolic process	0.00743
GO:0090305	nucleic acid phosphodiester bond hydrolysis	0.00745
GO:0071248	cellular response to metal ion	0.00759
GO:0010118	stomatal movement	0.00819
GO:0051716	cellular response to stimulus	0.00829
GO:0006979	response to oxidative stress	0.00889
GO:0043085	positive regulation of catalytic activity	0.00911
GO:2001020	regulation of response to DNA damage stimulus	0.00948
GO:0010229	inflorescence development	0.00953
GO:0007267	cell-cell signaling	0.01035
GO:0071491	cellular response to red light	0.01064
GO:0071229	cellular response to acid chemical	0.01069
GO:1901607	alpha-amino acid biosynthetic process	0.01177
GO:0006073	cellular glucan metabolic process	0.01186
GO:0044042	glucan metabolic process	0.01186
GO:0010117	photoprotection	0.01385
GO:0009642	response to light intensity	0.01474
GO:0002239	response to oomycetes	0.01499
GO:0045168	cell-cell signaling involved in cell fate commitment	0.01573
GO:0051353	positive regulation of oxidoreductase activity	0.01633
GO:0009644	response to high light intensity	0.01732
GO:0010540	basipetal auxin transport	0.01743
GO:0016310	phosphorylation	0.01791
GO:0010218	response to far red light	0.01827
GO:0071472	cellular response to salt stress	0.01915
GO:0071732	cellular response to nitric oxide	0.01934
GO:0006308	DNA catabolic process	0.01957
GO:1901701	cellular response to oxygen-containing compound	0.01979
GO:0000272	polysaccharide catabolic process	0.02041
GO:0015691	cadmium ion transport	0.02088
GO:0019321	pentose metabolic process	0.02188
GO:0006282	regulation of DNA repair	0.02205
GO:0009765	photosynthesis, light harvesting	0.02414
GO:0042343	indole glucosinolate metabolic process	0.02454
GO:0008652	cellular amino acid biosynthetic process	0.02595
GO:0005976	polysaccharide metabolic process	0.02637
GO:0009267	cellular response to starvation	0.02686
GO:0043200	response to amino acid	0.02751
GO:0042256	mature ribosome assembly	0.02755
GO:0000097	sulfur amino acid biosynthetic process	0.02786
GO:0010876	lipid localization	0.02802
GO:0007154	cell communication	0.02905
GO:0006468	protein phosphorylation	0.02968
GO:0010380	regulation of chlorophyll biosynthetic process	0.03047
GO:0032104	regulation of response to extracellular stimulus	0.03056
GO:0032107	regulation of response to nutrient levels	0.03056
GO:0006869	lipid transport	0.03083
GO:0110096	cellular response to aldehyde	0.03121
GO:0009073	aromatic amino acid family biosynthetic process	0.03167
GO:0009629	response to gravity	0.03313
GO:0042545	cell wall modification	0.03367
GO:0009262	deoxyribonucleotide metabolic process	0.0342
GO:0097366	response to bronchodilator	0.03487
GO:0071731	response to nitric oxide	0.03487
GO:0010119	regulation of stomatal movement	0.03542
GO:0045490	pectin catabolic process	0.03543
GO:0015893	drug transport	0.03546
GO:0010215	cellulose microfibril organization	0.03556
GO:0010562	positive regulation of phosphorus metabolic process	0.03577
GO:0045937	positive regulation of phosphate metabolic process	0.03577
GO:0071490	cellular response to far red light	0.03604
GO:0006119	oxidative phosphorylation	0.03636
GO:0000096	sulfur amino acid metabolic process	0.03702
GO:0048235	pollen sperm cell differentiation	0.03734
GO:0019344	cysteine biosynthetic process	0.03806
GO:0010148	transpiration	0.03869
GO:0033692	cellular polysaccharide biosynthetic process	0.03905
GO:0009309	amine biosynthetic process	0.0397
GO:0042401	cellular biogenic amine biosynthetic process	0.0397
GO:0051174	regulation of phosphorus metabolic process	0.03981
GO:0000271	polysaccharide biosynthetic process	0.04002
GO:0051180	vitamin transport	0.04004
GO:0031570	DNA integrity checkpoint	0.04007
GO:0034637	cellular carbohydrate biosynthetic process	0.04084
GO:0010042	response to manganese ion	0.04115
GO:0010227	floral organ abscission	0.0417
GO:0009956	radial pattern formation	0.04286
GO:1901463	regulation of tetrapyrrole biosynthetic process	0.04413
GO:0071496	cellular response to external stimulus	0.04451
GO:0009250	glucan biosynthetic process	0.04464
GO:0071470	cellular response to osmotic stress	0.04549
GO:0015850	organic hydroxy compound transport	0.04569
GO:0002240	response to molecule of oomycetes origin	0.04586
GO:0019220	regulation of phosphate metabolic process	0.04604
GO:0050657	nucleic acid transport	0.04656
GO:0050658	RNA transport	0.04656
GO:0051236	establishment of RNA localization	0.04656
GO:0000103	sulfate assimilation	0.04658
GO:0031669	cellular response to nutrient levels	0.04726
GO:0010383	cell wall polysaccharide metabolic process	0.04758
GO:0015718	monocarboxylic acid transport	0.04817
GO:0009452	7-methylguanosine RNA capping	0.04818
GO:0036260	RNA capping	0.04818
GO:0030244	cellulose biosynthetic process	0.04847
GO:0009630	gravitropism	0.04896
GO:0031537	regulation of anthocyanin metabolic process	0.04902
GO:0030968	endoplasmic reticulum unfolded protein response	0.04934
GO:0052544	defense response by callose deposition in cell wall	0.04938
GO:0072351	tricarboxylic acid biosynthetic process	0.04951
GO:0030417	nicotianamine metabolic process	0.04951
GO:0030418	nicotianamine biosynthetic process	0.04951
GO:0009850	auxin metabolic process	0.04963
GO:0033036	macromolecule localization	0.04976
