# Supplementary material for: Screening of Salt Stress Responsive Genes in Brachypodium distachyon (L.) Beauv. by Transcriptome Analysis
Source: Plants (Basel). 2020 Nov 9;9(11):1522. doi: 10.3390/plants9111522 (PMC7697870; doi:10.3390/plants9111522)
Supplement: Supplementary file 1 [file plants-09-01522-s001.zip › Supplementary materials/Table S3 The MapMan pathways enrichment results of the dysregulated genes in B. distachyon.xls]

## Sheet: Wilcoxon Rank Sum Test
Table S3: The MapMan pathways enrichment results of the dysregulated genes in B. distachyon
bin	name	elements	p-value
10	cell wall	156	0.0
30.2	signalling.receptor kinases	181	5.102405636628996E-13
26.12	misc.peroxidases	42	2.3188253539530024E-9
30	signalling	283	1.468225185932561E-8
30.2.99	signalling.receptor kinases.misc	36	8.317233680267652E-8
10.5	cell wall.cell wall proteins	27	2.1665548022298253E-7
30.2.19	signalling.receptor kinases.legume-lectin	20	6.696679782121888E-7
16.10	secondary metabolism.simple phenols	13	1.1087055227232412E-6
26.28	misc.GDSL-motif lipase	44	1.212751251866706E-6
10.7	cell wall.modification	25	1.2292487665543916E-6
20.2.1	stress.abiotic.heat	22	4.098039013176453E-6
34	transport	193	4.117738477264367E-6
27.3.25	RNA.regulation of transcription.MYB domain transcription factor family	38	1.8822231158788227E-5
10.5.1	cell wall.cell wall proteins.AGPs	16	1.9755418120714907E-5
26	misc	400	2.025511859504725E-5
26.19	misc.plastocyanin-like	19	2.7465112064417596E-5
10.5.1.1	cell wall.cell wall proteins.AGPs.AGP	15	5.715062776867619E-5
29.4	protein.postranslational modification	115	5.871882559115501E-5
20.2.2	stress.abiotic.cold	17	7.354164218087433E-5
16.7	secondary metabolism.wax	20	7.600742262448001E-5
30.2.12	signalling.receptor kinases.leucine rich repeat XII	11	8.638403077233899E-5
10.6	cell wall.degradation	37	1.1463076169548891E-4
26.21	misc.protease inhibitor/seed storage/lipid transfer protein (LTP) family protein	21	1.6616668192681594E-4
30.2.24	signalling.receptor kinases.S-locus glycoprotein like	20	1.750398126155574E-4
16.8.4	secondary metabolism.flavonoids.flavonols	11	1.77448302519083E-4
17.4	hormone metabolism.cytokinin	25	2.1229060464030203E-4
34.12	transport.metal	16	3.560788542946941E-4
10.8	cell wall.pectin*esterases	18	3.703018510115008E-4
17.4.1	hormone metabolism.cytokinin.synthesis-degradation	24	5.947592528374464E-4
30.2.20	signalling.receptor kinases.wheat LRK10 like	7	8.007509263143223E-4
10.8.1	cell wall.pectin*esterases.PME	12	8.160710487141731E-4
30.2.17	signalling.receptor kinases.DUF 26	16	0.0011113854127901227
10.6.2	cell wall.degradation.mannan-xylose-arabinose-fucose	16	0.001404782831257112
10.5.3	cell wall.cell wall proteins.LRR	10	0.0017146232051423738
10.2	cell wall.cellulose synthesis	22	0.0018629449330778147
26.2	misc.UDP glucosyl and glucoronyl transferases	66	0.0019112161159150606
11.9.3.3	lipid metabolism.lipid degradation.lysophospholipases.glycerophosphodiester phosphodiesterase	6	0.002361451729100896
29	protein	307	0.002405215555046052
30.2.25	signalling.receptor kinases.wall associated kinase	18	0.003006952278100143
34.2	transport.sugars	18	0.00514103614676571
30.2.15	signalling.receptor kinases.thaumatin like	5	0.006782814717605707
27.3.23	RNA.regulation of transcription.HSF,Heat-shock transcription factor family	7	0.0070083213244561
17.7.1.5	hormone metabolism.jasmonate.synthesis-degradation.12-Oxo-PDA-reductase	3	0.0076294252673941776
11.1.10	lipid metabolism.FA synthesis and FA elongation.beta ketoacyl CoA synthase	5	0.007738641082737585
9	mitochondrial electron transport / ATP synthesis	10	0.008412767465020735
30.2.16	signalling.receptor kinases.Catharanthus roseus-like RLK1	6	0.009179301954274952
35.1.26	not assigned.no ontology.DC1 domain containing protein	3	0.009739778723118155
29.2	protein.synthesis	14	0.009828590771492332
17.2.3	hormone metabolism.auxin.induced-regulated-responsive-activated	36	0.010119330913057167
13.1.5	amino acid metabolism.synthesis.serine-glycine-cysteine group	4	0.010675690648187552
20.1	stress.biotic	112	0.012132830558236002
10.2.1	cell wall.cellulose synthesis.cellulose synthase	15	0.012468884808600755
16	secondary metabolism	179	0.013621275697601298
17.8.1.1.4	hormone metabolism.salicylic acid.synthesis-degradation.synthesis.SA glucosyltransferase ether bond making SAG	5	0.01431041783306499
17.8.1.1.5	hormone metabolism.salicylic acid.synthesis-degradation.synthesis.SA glucosyltransferase ester and ether bond making SGE, SAG	5	0.01431041783306499
30.2.7	signalling.receptor kinases.leucine rich repeat VII	7	0.014448317688005252
26.9	misc.glutathione S transferases	23	0.015517352482627098
29.1	protein.aa activation	2	0.01964127343379274
29.1.5	protein.aa activation.isoleucine-tRNA ligase	2	0.01964127343379274
16.2.1.7	secondary metabolism.phenylpropanoids.lignin biosynthesis.CCR1	3	0.019869803382529305
27.1.1	RNA.processing.splicing	3	0.020655846288003054
29.5.11.4.5	protein.degradation.ubiquitin.E3.BTB/POZ Cullin3	6	0.020661909658740055
29.5.11.4.5.2	protein.degradation.ubiquitin.E3.BTB/POZ Cullin3.BTB/POZ	6	0.020661909658740055
33.1	development.storage proteins	8	0.021013968049260034
30.2.10	signalling.receptor kinases.leucine rich repeat X	6	0.021692309770889335
34.15	transport.potassium	10	0.02358055591070885
34.13	transport.peptides and oligopeptides	24	0.023783048506240235
27.3.26	RNA.regulation of transcription.MYB-related transcription factor family	4	0.024074436768668578
13.1.5.2	amino acid metabolism.synthesis.serine-glycine-cysteine group.glycine	2	0.02480358030509928
13.1.5.2.41	amino acid metabolism.synthesis.serine-glycine-cysteine group.glycine.sarcosine oxidase	2	0.02480358030509928
30.2.2	signalling.receptor kinases.leucine rich repeat II	3	0.025481616640084904
10.2.2	cell wall.cellulose synthesis.COBRA	5	0.027854077769598584
33.2	development.late embryogenesis abundant	2	0.027989862205853644
9.4	mitochondrial electron transport / ATP synthesis.alternative oxidase	2	0.028331383953482583
10.6.3	cell wall.degradation.pectate lyases and polygalacturonases	15	0.029555727111444163
10.8.2	cell wall.pectin*esterases.acetyl esterase	5	0.030009626817448343
16.1.5	secondary metabolism.isoprenoids.terpenoids	7	0.030694511335632058
3	minor CHO metabolism	26	0.032327125641204046
16.8	secondary metabolism.flavonoids	57	0.03257803632708313
26.3.4	misc.gluco-, galacto- and mannosidases.endoglucanase	5	0.03354254108035226
27.3.9	RNA.regulation of transcription.C2C2(Zn) GATA transcription factor family	2	0.03455738411024423
30.2.3	signalling.receptor kinases.leucine rich repeat III	17	0.040005487987878174
34.19.2	transport.Major Intrinsic Proteins.TIP	2	0.04084887404263893
29.2.1	protein.synthesis.ribosomal protein	7	0.043516808609160657
11.9.2	lipid metabolism.lipid degradation.lipases	20	0.04700573455157997
20.2.99	stress.abiotic.unspecified	19	0.048092665473128404
26.4.1	misc.beta 1,3 glucan hydrolases.glucan endo-1,3-beta-glucosidase	14	0.04846152010968807
27.3.89	RNA.regulation of transcription.ovate family OFP	2	0.04986276259327904
35.1.40	not assigned.no ontology.glycine rich proteins	5	0.05103584252152671
29.5.4	protein.degradation.aspartate protease	16	0.05229033390992166
30.2.11	signalling.receptor kinases.leucine rich repeat XI	19	0.0571393822013333
4.1.16	glycolysis.cytosolic branch.phospho-enol-pyruvate carboxylase kinase (PPCK)	2	0.06416524983836577
4.3.16	glycolysis.unclear/dually targeted.phospho-enol-pyruvate carboxylase kinase (PEPCK)	2	0.06416524983836577
30.2.22	signalling.receptor kinases.proline extensin like	5	0.06558919162267564
31.4	cell.vesicle transport	13	0.06572308736323572
11.9.3.4	lipid metabolism.lipid degradation.lysophospholipases.phospholipase A2	3	0.065861021237553
35.1.19	not assigned.no ontology.C2 domain-containing protein	7	0.06740136060975557
29.6	protein.folding	4	0.06795661919427752
17.2	hormone metabolism.auxin	44	0.06864756811163963
26.4	misc.beta 1,3 glucan hydrolases	25	0.07037926456014287
29.3.4.4	protein.targeting.secretory pathway.plasma membrane	2	0.0727354400564586
27.3.32	RNA.regulation of transcription.WRKY domain transcription factor family	8	0.07276399791499881
34.7	transport.phosphate	2	0.07283040665702147
34.19.1	transport.Major Intrinsic Proteins.PIP	3	0.07364355166504688
30.2.8	signalling.receptor kinases.leucine rich repeat VIII	5	0.07418201736419014
26.22	misc.short chain dehydrogenase/reductase (SDR)	15	0.07521169684385409
29.4.1.59	protein.postranslational modification.kinase.receptor like cytoplasmatic kinase IX	9	0.07559428922190248
27.3.99	RNA.regulation of transcription.unclassified	46	0.07856668362055474
27.3.20	RNA.regulation of transcription.G2-like transcription factor family, GARP	6	0.07865770906955113
2.2.1.3.2	major CHO metabolism.degradation.sucrose.invertases.cell wall	2	0.08380610853107727
11.1.11	lipid metabolism.FA synthesis and FA elongation.fatty acid elongase	4	0.08542268261017183
16.1.1.10	secondary metabolism.isoprenoids.non-mevalonate pathway.geranylgeranyl pyrophosphate synthase	1	0.08576667785366388
22.2	polyamine metabolism.degradation	1	0.08592025675061565
22.2.1	polyamine metabolism.degradation.polyamin oxidase	1	0.08592025675061565
17.4.2	hormone metabolism.cytokinin.signal transduction	1	0.09111424602672911
29.5.11.4.3	protein.degradation.ubiquitin.E3.SCF	11	0.09177426967311307
29.5.11.4.3.2	protein.degradation.ubiquitin.E3.SCF.FBOX	11	0.09177426967311307
16.1.1.1	secondary metabolism.isoprenoids.non-mevalonate pathway.DXS	1	0.09306443349414364
20.1.4	stress.biotic.kinases	2	0.09443089600108624
13.1.1.3	amino acid metabolism.synthesis.central amino acid metabolism.alanine	1	0.09571663968639939
13.1.1.3.1	amino acid metabolism.synthesis.central amino acid metabolism.alanine.alanine aminotransferase	1	0.09571663968639939
27.3.50	RNA.regulation of transcription.General Transcription	4	0.09609931110542758
34.5	transport.ammonium	1	0.09689584996002269
29.3.2	protein.targeting.mitochondria	1	0.09740476935755593
16.8.4.2	secondary metabolism.flavonoids.flavonols.flavonol 3-O-glycosyltransferase	3	0.10138972031399177
17.8	hormone metabolism.salicylic acid	10	0.101747184583348
17.8.1	hormone metabolism.salicylic acid.synthesis-degradation	10	0.101747184583348
26.1	misc.misc2	5	0.10231495026859629
13.2.6	amino acid metabolism.degradation.aromatic aa	4	0.10409075529770734
27.1	RNA.processing	15	0.10470814221139796
11.10	lipid metabolism.glycolipid synthesis	1	0.10602334780979628
11.10.1	lipid metabolism.glycolipid synthesis.MGDG synthase	1	0.10602334780979628
17.2.2	hormone metabolism.auxin.signal transduction	5	0.10913320717019069
16.8.2.1	secondary metabolism.flavonoids.chalcones.naringenin-chalcone synthase	3	0.11095286685999661
27.3.7	RNA.regulation of transcription.C2C2(Zn) CO-like, Constans-like zinc finger family	8	0.11156425744377885
27.2	RNA.transcription	2	0.11202701304319057
29.5.11.3	protein.degradation.ubiquitin.E2	1	0.11504179143593453
27.3.2	RNA.regulation of transcription.Alfin-like	1	0.11562489112993225
34.19.99	transport.Major Intrinsic Proteins.unspecified	2	0.1159766532890651
27.3.1	RNA.regulation of transcription.ABI3/VP1-related B3-domain-containing transcription factor family	1	0.1162103118647353
26.24	misc.GCN5-related N-acetyltransferase	3	0.11729681145508425
16.1.3	secondary metabolism.isoprenoids.tocopherol biosynthesis	2	0.11736369563936709
4.1	glycolysis.cytosolic branch	6	0.11742889102438012
20	stress	196	0.1174510025026182
35.1.20	not assigned.no ontology.formin homology 2 domain-containing protein	5	0.11975954473673522
35.1.22	not assigned.no ontology.late embryogenesis abundant domain-containing protein	1	0.11997222982995503
10.1.4	cell wall.precursor synthesis.UDP-Glc dehydrogenase (UGD)	1	0.12117981437689207
35.1.2	not assigned.no ontology.agenet domain-containing protein	1	0.12117981437689215
8.2.9	TCA / org transformation.other organic acid transformatons.cyt MDH	1	0.12589716140244245
16.8.3.3	secondary metabolism.flavonoids.dihydroflavonols.flavonoid 3''-monooxygenase	12	0.12722904348201114
26.13	misc.acid and other phosphatases	9	0.12853656986359452
13.1.6.5.4	amino acid metabolism.synthesis.aromatic aa.tryptophan.indole-3-glycerol phosphate synthase	1	0.1337845829340653
17.7.1.2	hormone metabolism.jasmonate.synthesis-degradation.lipoxygenase	4	0.13462720168618358
4.1.13	glycolysis.cytosolic branch.enolase	1	0.13465968236090825
29.4.1	protein.postranslational modification.kinase	42	0.13510190765843738
9.2	mitochondrial electron transport / ATP synthesis.NADH-DH	2	0.13582048930118018
9.2.1	mitochondrial electron transport / ATP synthesis.NADH-DH.type II	2	0.13582048930118018
9.2.1.4	mitochondrial electron transport / ATP synthesis.NADH-DH.type II.internal matrix	2	0.13582048930118018
29.2.1.1	protein.synthesis.ribosomal protein.prokaryotic	5	0.1366511577663855
29.2.1.1.1	protein.synthesis.ribosomal protein.prokaryotic.chloroplast	5	0.1366511577663855
9.9	mitochondrial electron transport / ATP synthesis.F1-ATPase	1	0.13753433269140222
13.2.3.5	amino acid metabolism.degradation.aspartate family.lysine	2	0.1380200391679669
13.2.3.5.1	mino acid metabolism.degradation.aspartate family.lysine.lysine decarboxylase	2	0.1380200391679669
10.5.1.2	cell wall.cell wall proteins.AGPs.AGP Fucosyltransferase	1	0.13887695081230622
13.2.6.2	amino acid metabolism.degradation.aromatic aa.tyrosine	3	0.14064584838034397
4.3	glycolysis.unclear/dually targeted	4	0.14156125784339907
16.5.1.1.2	secondary metabolism.sulfur-containing.glucosinolates.synthesis.aromatic	1	0.1422776486733872
16.5.1.1.2.1	secondary metabolism.sulfur-containing.glucosinolates.synthesis.aromatic.CYP79A2 monooxygenase	1	0.1422776486733872
19.14	tetrapyrrole synthesis.protochlorophyllide reductase	1	0.14273586527203475
11.9.2.1	lipid metabolism.lipid degradation.lipases.triacylglycerol lipase	13	0.14449020652407207
13.2.3	amino acid metabolism.degradation.aspartate family	4	0.14571157509616262
29.3.4.3	protein.targeting.secretory pathway.vacuole	3	0.15045951959472986
17.6.1.4	hormone metabolism.gibberelin.synthesis-degradation.ent-kaurenoic acid hydroxylase/oxygenase	1	0.15407601376156066
10.3	cell wall.hemicellulose synthesis	12	0.15496437136507524
30.2.8.1	signalling.receptor kinases.leucine rich repeat VIII.VIII-1	2	0.15505514670303774
26.8	misc.nitrilases, *nitrile lyases, berberine bridge enzymes, reticuline oxidases, troponine reductases	7	0.15646420561407792
4	glycolysis	7	0.1570233385092141
34.3	transport.amino acids	27	0.15908226751276042
13.1.5.3.1	amino acid metabolism.synthesis.serine-glycine-cysteine group.cysteine.OASTL	1	0.1594969918797806
34.20	transport.porins	1	0.1602472586469211
27.3.54	RNA.regulation of transcription.Histone acetyltransferases	1	0.16049793951581237
33.99	development.unspecified	103	0.16100456132753063
29.2.3	protein.synthesis.initiation	2	0.16316006316022413
16.8.5	secondary metabolism.flavonoids.isoflavones	1	0.16480498197656512
16.8.5.1	secondary metabolism.flavonoids.isoflavones.isoflavone reductase	1	0.16480498197656512
23.3	nucleotide metabolism.salvage	3	0.17179327336880895
13.1.5.3	amino acid metabolism.synthesis.serine-glycine-cysteine group.cysteine	2	0.1721406344400242
16.2.1.8	secondary metabolism.phenylpropanoids.lignin biosynthesis.F5H	2	0.17420658035204406
11.9.4.13	lipid metabolism.lipid degradation.beta-oxidation.acyl CoA reductase	4	0.17539238596698348
29.5.11.4.2	protein.degradation.ubiquitin.E3.RING	44	0.1788370090414273
34.98	transport.membrane system unknown	1	0.17933599657404792
10.1.10	cell wall.precursor synthesis.RHM	2	0.18032184314225166
17.6.2	hormone metabolism.gibberelin.signal transduction	2	0.18168056279372463
16.5.1.1.1.13	secondary metabolism.sulfur-containing.glucosinolates.synthesis.aliphatic.2-oxoglutarate-dependent dioxygenase	1	0.1820773462452423
29.3.3	protein.targeting.chloroplast	2	0.18265571759233293
17.1.1.1.12	hormone metabolism.abscisic acid.synthesis-degradation.synthesis.abscisic aldehyde oxidase	1	0.18457102733916306
20.1.3.1	stress.biotic.signalling.MLO-like	6	0.1873476113040356
2.1.1	major CHO metabolism.synthesis.sucrose	1	0.18935012378907412
2.1.1.3	major CHO metabolism.synthesis.sucrose.FBPase	1	0.18935012378907412
7.2	OPP.non-reductive PP	1	0.19537886263955273
7.2.2	OPP.non-reductive PP.transaldolase	1	0.19537886263955273
27.3	RNA.regulation of transcription	317	0.19745706586010958
35.1.27	not assigned.no ontology.tetratricopeptide repeat (TPR)	1	0.20065737803040018
34.10	transport.nucleotides	2	0.2017170209768748
34.2.1	transport.sugars.sucrose	1	0.2030365050753311
29.2.1.1.1.2	protein.synthesis.ribosomal protein.prokaryotic.chloroplast.50S subunit	4	0.20376904277298455
29.3.4.2	protein.targeting.secretory pathway.golgi	2	0.20809557935589598
18	Co-factor and vitamine metabolism	10	0.20854673524069645
29.4.1.54	protein.postranslational modification.kinase.receptor like cytoplasmatic kinase IV	1	0.2087691271034177
27.3.29	RNA.regulation of transcription.TCP transcription factor family	5	0.2121217346605655
9.7	mitochondrial electron transport / ATP synthesis.cytochrome c oxidase	1	0.21275845546470284
17.3.1.1.2	hormone metabolism.brassinosteroid.synthesis-degradation.BRs.DWF4	1	0.21461813633439794
13	amino acid metabolism	45	0.21558537852355142
29.4.1.58	protein.postranslational modification.kinase.receptor like cytoplasmatic kinase VIII	1	0.21711590014794646
16.2	secondary metabolism.phenylpropanoids	47	0.2192835693674795
34.19	transport.Major Intrinsic Proteins	11	0.2195310788713003
16.5.1.1.4.2	secondary metabolism.sulfur-containing.glucosinolates.synthesis.shared.alkylthiohydroximate C-S lyase	1	0.2202674221593906
23	nucleotide metabolism	20	0.2215916332107534
34.30	transport.H+ transporting pyrophosphatase	2	0.2224147418266966
11.3	lipid metabolism.Phospholipid synthesis	10	0.22693912778718217
3.8	minor CHO metabolism.galactose	4	0.22893318933172452
15	metal handling	21	0.22967845511595586
17.1.3	hormone metabolism.abscisic acid.induced-regulated-responsive-activated	7	0.2304021631876345
11.9.3	lipid metabolism.lipid degradation.lysophospholipases	30	0.23085840342138522
29.5.9	protein.degradation.AAA type	6	0.23449699594164547
10.3.2	cell wall.hemicellulose synthesis.glucuronoxylan	6	0.23463233466221234
21.2.1	redox.ascorbate and glutathione.ascorbate	6	0.23598876509955602
17	hormone metabolism	154	0.23689119733909117
11.1.8	lipid metabolism.FA synthesis and FA elongation.acyl coa ligase	3	0.2378745342136465
17.8.1.1	hormone metabolism.salicylic acid.synthesis-degradation.synthesis	9	0.23929722869733588
29.4.1.61	protein.postranslational modification.kinase.receptor like cytoplasmatic kinase X	2	0.23979742701406193
16.8.3	secondary metabolism.flavonoids.dihydroflavonols	27	0.24025453842710492
11.6	lipid metabolism.lipid transfer proteins etc	9	0.24586236374563564
30.8	signalling.misc	5	0.24835097325298006
27.3.11	RNA.regulation of transcription.C2H2 zinc finger family	20	0.24957478096131716
30.10	signalling.phosphorelay	1	0.25220006075241563
30.2.8.2	signalling.receptor kinases.leucine rich repeat VIII.VIII-2	3	0.25288167393683514
27.3.24	RNA.regulation of transcription.MADS box transcription factor family	6	0.2564264382243352
16.2.1.2	secondary metabolism.phenylpropanoids.lignin biosynthesis.C4H	2	0.2598744252329319
23.3.1	nucleotide metabolism.salvage.phosphoribosyltransferases	1	0.2624517672246586
23.3.1.1	nucleotide metabolism.salvage.phosphoribosyltransferases.aprt	1	0.2624517672246586
3.3	minor CHO metabolism.sugar alcohols	1	0.265329779960322
11	lipid metabolism	126	0.26607762562637927
7	OPP	2	0.2700790531626657
26.3	misc.gluco-, galacto- and mannosidases	26	0.27708432120373017
27.3.85	RNA.regulation of transcription.sigma like plant	1	0.2774309190276999
13.1	amino acid metabolism.synthesis	29	0.28010150823218244
13.1.6.1.1	amino acid metabolism.synthesis.aromatic aa.chorismate.3-deoxy-D-arabino-heptulosonate 7-phosphate synthase	1	0.28117101531088506
20.1.7	stress.biotic.PR-proteins	52	0.28461494253383196
29.5.7	protein.degradation.metalloprotease	1	0.28494518859427453
35.1.42	not assigned.no ontology.proline rich family	2	0.2888615910125325
13.1.3.4.11	amino acid metabolism.synthesis.aspartate family.methionine.S-adenosylmethionine synthetase	1	0.2906704307596013
3.2	minor CHO metabolism.trehalose	4	0.2955183881255061
6	gluconeogenesis / glyoxylate cycle	1	0.29647255523412047
27.3.83	RNA.regulation of transcription.GRF zinc finger family	1	0.2976422148112752
30.6	signalling.MAP kinases	15	0.29836545412806104
13.1.6.3	amino acid metabolism.synthesis.aromatic aa.phenylalanine	3	0.29840759019889734
13.1.6.3.1	amino acid metabolism.synthesis.aromatic aa.phenylalanine.arogenate dehydratase / prephenate dehydratase	3	0.29840759019889734
3.8.2	minor CHO metabolism.galactose.alpha-galactosidases	3	0.29931186074125055
21.4	redox.glutaredoxins	7	0.2997483574352231
31.2	cell.division	14	0.3000503238176917
27.1.2	RNA.processing.RNA helicase	1	0.30235165741520986
28.1	DNA.synthesis/chromatin structure	34	0.30331192147358965
27.3.30	RNA.regulation of transcription.Trihelix, Triple-Helix transcription factor family	4	0.30336039884704213
15.2	metal handling.binding, chelation and storage	18	0.30399505273018623
26.11.1	misc.alcohol dehydrogenases.cinnamyl alcohol dehydrogenase	1	0.30910778724904103
29.2.1.99	protein.synthesis.ribosomal protein.unknown	1	0.31191850527137643
29.2.1.99.99	protein.synthesis.ribosomal protein.unknown.unknown	1	0.31191850527137643
26.18	misc.invertase/pectin methylesterase inhibitor family protein	1	0.3135321700353444
16.1	secondary metabolism.isoprenoids	18	0.31420619067293054
22	polyamine metabolism	2	0.3164890746916986
29.2.1.2	protein.synthesis.ribosomal protein.eukaryotic	1	0.3175903259273908
29.2.1.2.2	protein.synthesis.ribosomal protein.eukaryotic.60S subunit	1	0.3175903259273908
29.2.1.2.2.10	protein.synthesis.ribosomal protein.eukaryotic.60S subunit.L10	1	0.3175903259273908
28.2	DNA.repair	9	0.3202539382475227
34.18	transport.unspecified anions	3	0.32085143847210845
16.1.3.2	secondary metabolism.isoprenoids.tocopherol biosynthesis.homogentisate phytyltransferase	1	0.32291717421832455
26.16	misc.myrosinases-lectin-jacalin	8	0.3235241411078272
1.2.6	PS.photorespiration.hydroxypyruvate reductase	2	0.3260714373664647
2.2.1.3	major CHO metabolism.degradation.sucrose.invertases	3	0.32729002795548723
35.1.21	not assigned.no ontology.epsin N-terminal homology (ENTH) domain-containing protein	2	0.3281280560269768
27.3.57	RNA.regulation of transcription.JUMONJI family	1	0.32871855620022905
17.7.1.10	hormone metabolism.jasmonate.synthesis-degradation.jasmonate-O-methyltransferase	4	0.33000304530043234
17.8.1.1.7	hormone metabolism.salicylic acid.synthesis-degradation.synthesis.methyl-SA methylesterase	4	0.33000304530043234
20.2	stress.abiotic	83	0.3316979955616435
5	fermentation	6	0.3353856159236699
5.10	fermentation.aldehyde dehydrogenase	6	0.3353856159236699
35.1.5	not assigned.no ontology.pentatricopeptide (PPR) repeat-containing protein	1	0.33543092627902993
3.4	minor CHO metabolism.myo-inositol	2	0.3367377570516541
1.3.2	PS.calvin cycle.rubisco small subunit	1	0.33839514929640235
27.3.62	RNA.regulation of transcription.Nucleosome/chromatin assembly factor group	2	0.3406440165410185
11.9	lipid metabolism.lipid degradation	60	0.3458266530164771
30.2.6	signalling.receptor kinases.leucine rich repeat VI	5	0.3492960824088496
27.3.12	RNA.regulation of transcription.C3H zinc finger family	3	0.35135907492627405
18.5	Co-factor and vitamine metabolism.folate & vitamine K	2	0.352844480222827
16.5.1.2	secondary metabolism.sulfur-containing.glucosinolates.regulation	2	0.3531529917999623
16.5.1.2.3	secondary metabolism.sulfur-containing.glucosinolates.regulation.indole	2	0.3531529917999623
27.3.16	RNA.regulation of transcription.CCAAT box binding factor family, HAP5	1	0.3534675431894621
16.2.1	secondary metabolism.phenylpropanoids.lignin biosynthesis	34	0.35488239674568334
20.2.3	stress.abiotic.drought/salt	15	0.35541259641951317
31.3	cell.cycle	24	0.3606639786088386
18.1	Co-factor and vitamine metabolism.molybdenum cofactor	2	0.362173946717502
34.14	transport.unspecified cations	6	0.3644386506369043
16.8.3.1	secondary metabolism.flavonoids.dihydroflavonols.dihydroflavonol 4-reductase	2	0.36752860771678575
3.2.3	minor CHO metabolism.trehalose.potential TPS/TPP	3	0.3687024408863673
27.3.10	RNA.regulation of transcription.C2C2(Zn) YABBY family	2	0.37101952941752026
1.3.1	PS.calvin cycle.rubisco large subunit	1	0.37255654498273627
16.5.1.1.1	secondary metabolism.sulfur-containing.glucosinolates.synthesis.aliphatic	8	0.3725834665819503
11.1.2	lipid metabolism.FA synthesis and FA elongation.Acetyl CoA Transacylase	1	0.37300794359917444
9.8	mitochondrial electron transport / ATP synthesis.uncoupling protein	1	0.37391175646628966
3.5	minor CHO metabolism.others	10	0.37567398299953175
16.5.1.1.3	secondary metabolism.sulfur-containing.glucosinolates.synthesis.indole	9	0.376621475795128
31.5	cell.cell death	1	0.37708575859042726
31.5.1	cell.cell death.plants	1	0.37708575859042726
9.1	mitochondrial electron transport / ATP synthesis.NADH-DH	2	0.3777409309737601
31.1.1.1.1	cell.organisation.cytoskeleton.actin.Actin	3	0.37783326208939305
16.1.2.9	secondary metabolism.isoprenoids.mevalonate pathway.farnesyl pyrophosphate synthetase	1	0.3779956589482453
23.3.3	nucleotide metabolism.salvage.NUDIX hydrolases	2	0.37838495424462043
13.1.6.5.5	amino acid metabolism.synthesis.aromatic aa.tryptophan.tryptophan synthase	3	0.3809956297435706
21.2.2	redox.ascorbate and glutathione.glutathione	3	0.38258288991010775
10.6.1	cell wall.degradation.cellulases and beta -1,4-glucanases	4	0.38308031808086973
23.5	nucleotide metabolism.deoxynucleotide metabolism	2	0.383886410638783
34.11	transport.NDP-sugars at the ER	1	0.38394292129921037
26.11	misc.alcohol dehydrogenases	7	0.38455759827303687
17.3.2.2	hormone metabolism.brassinosteroid.signal transduction.BZR	1	0.3862454964246762
20.1.3	stress.biotic.signalling	10	0.38741540516267287
21.6	redox.dismutases and catalases	1	0.391805972603304
1.2	PS.photorespiration	3	0.3943462303158002
17.3.1.1.5	hormone metabolism.brassinosteroid.synthesis-degradation.BRs.metabolic regulation	4	0.3946656898458323
10.1.12.2	cell wall.precursor synthesis.KDO pathway.KDO-8-Phosphate Synthase	1	0.3955397987272814
29.5.1	protein.degradation.subtilases	21	0.3963957645380738
2.2.1.5	major CHO metabolism.degradation.sucrose.Susy	3	0.3965082942654825
16.2.1.5	secondary metabolism.phenylpropanoids.lignin biosynthesis.C3H	1	0.3997659544805791
16.5.99	secondary metabolism.sulfur-containing.misc	1	0.4007087749076722
16.5.99.1	secondary metabolism.sulfur-containing.misc.alliinase	1	0.4007087749076722
18.4	Co-factor and vitamine metabolism.pantothenate	1	0.4011806856379512
18.4.6	Co-factor and vitamine metabolism.pantothenate.phosphopantothenoylcysteine synthetase (PPCS)	1	0.4011806856379512
17.5.1.20	hormone metabolism.ethylene.synthesis-degradation.XBAT32	1	0.4030716630339321
2.2.2.6	major CHO metabolism.degradation.starch.transporter	1	0.4068696023492239
30.11.1	signalling.light.COP9 signalosome	1	0.406869602349224
16.5.1.1.4	secondary metabolism.sulfur-containing.glucosinolates.synthesis.shared	5	0.4077378924772789
20.1.1	stress.biotic.respiratory burst	3	0.4104588808544762
16.5.1.1.4.1	secondary metabolism.sulfur-containing.glucosinolates.synthesis.shared.CYP83B1 phenylacetaldoxime monooxygenase	3	0.41267336867174
16.4	secondary metabolism.N misc	8	0.4138187359012955
16.4.1	secondary metabolism.N misc.alkaloid-like	8	0.4138187359012955
18.11	Co-factor and vitamine metabolism.lipoic acid	1	0.41452923146533843
3.1	minor CHO metabolism.raffinose family	2	0.41518091931812606
3.1.2	minor CHO metabolism.raffinose family.raffinose synthases	2	0.41518091931812606
3.1.2.2	minor CHO metabolism.raffinose family.raffinose synthases.putative	2	0.41518091931812606
30.1	signalling.in sugar and nutrient physiology	7	0.4166600488925596
3.4.1	minor CHO metabolism.myo-inositol.poly-phosphatases	1	0.418390809040531
29.2.2	protein.synthesis.ribosome biogenesis	1	0.42373491280081765
13.2.4	amino acid metabolism.degradation.branched chain group	2	0.42409594277261314
23.5.3	nucleotide metabolism.deoxynucleotide metabolism.cytosine deaminase	1	0.42519929693247643
16.5.1.1.1.8	secondary metabolism.sulfur-containing.glucosinolates.synthesis.aliphatic.UDP-glycosyltransferase	1	0.42715639953121753
16.5.1.1.4.3	secondary metabolism.sulfur-containing.glucosinolates.synthesis.shared.UDP-glycosyltransferase	1	0.42715639953121753
34.99	transport.misc	40	0.4276136963512655
27.1.3	RNA.processing.3' end processing	3	0.4314959404284882
17.6.1.2	hormone metabolism.gibberelin.synthesis-degradation.ent-kaurene synthase	2	0.4317261210574205
29.2.1.1.1.1	protein.synthesis.ribosomal protein.prokaryotic.chloroplast.30S subunit	1	0.43207205734082765
29.2.1.1.1.1.6	protein.synthesis.ribosomal protein.prokaryotic.chloroplast.30S subunit.S6	1	0.43207205734082765
34.19.3	transport.Major Intrinsic Proteins.NIP	6	0.43231568783079377
30.2.9	signalling.receptor kinases.leucine rich repeat IX	1	0.435037113788183
31.3.1	cell.cycle.peptidylprolyl isomerase	3	0.4357771280221983
26.25	misc.sulfotransferase	5	0.4358006860420516
16.5.1.1.3.3	secondary metabolism.sulfur-containing.glucosinolates.synthesis.indole.indole-3-methyl-desulfoglucosinolate sulfotransferase	5	0.4358006860420516
27.3.40	RNA.regulation of transcription.Aux/IAA family	11	0.43622330995245506
29.2.1.1.1.2.11	protein.synthesis.ribosomal protein.prokaryotic.chloroplast.50S subunit.L11	1	0.4415015370692647
16.8.1	secondary metabolism.flavonoids.anthocyanins	10	0.4438350645272511
2.2	major CHO metabolism.degradation	17	0.4439010373838327
21	redox	34	0.4522357292027084
13.1.3.4.3	amino acid metabolism.synthesis.aspartate family.methionine.methionine synthase	2	0.4525772379005512
18.5.2	Co-factor and vitamine metabolism.folate & vitamine K.vitamine K	1	0.4535792349462687
18.5.2.8	Co-factor and vitamine metabolism.folate & vitamine K.vitamine K.2-phytyl-1,4-naphthoquinone methyltransferase	1	0.4535792349462687
18.5.2.8.1	Co-factor and vitamine metabolism.folate & vitamine K.vitamine K.2-phytyl-1,4-naphthoquinone methyltransferase.PHYLLO	1	0.4535792349462687
2.2.1.3.3	major CHO metabolism.degradation.sucrose.invertases.vacuolar	1	0.4540864852844533
30.3	signalling.calcium	22	0.45522233837044834
29.4.1.57	protein.postranslational modification.kinase.receptor like cytoplasmatic kinase VII	9	0.45754844938041195
26.26	misc.aminotransferases	1	0.4581559836407666
26.26.1	misc.aminotransferases.aminotransferase class IV family protein	1	0.4581559836407666
9.5	mitochondrial electron transport / ATP synthesis.cytochrome c reductase	1	0.4601983798827716
1.1.3	PS.lightreaction.cytochrome b6/f	1	0.4642984141713192
1.1.3.3	PS.lightreaction.cytochrome b6/f.cytochrome b6 (CYB6)	1	0.4642984141713192
35.2	not assigned.unknown	1399	0.4646605967118619
29.5.5	protein.degradation.serine protease	19	0.4663402583309332
35	not assigned	1580	0.466720183476835
10.3.1	cell wall.hemicellulose synthesis.xyloglucan	1	0.4689351546675953
10.3.1.1	cell wall.hemicellulose synthesis.xyloglucan.XXXG galactose Transferase	1	0.4689351546675953
2.1.2.2	major CHO metabolism.synthesis.starch.starch synthase	5	0.469097225081192
9.1.2	mitochondrial electron transport / ATP synthesis.NADH-DH.localisation not clear	1	0.4710041225951725
16.1.4	secondary metabolism.isoprenoids.carotenoids	4	0.47136048298637245
17.6.1.12	hormone metabolism.gibberelin.synthesis-degradation.GA3 oxidase	1	0.4720404923439958
27.1.3.1	RNA.processing.3' end processing.PAP	1	0.4720404923439958
21.2	redox.ascorbate and glutathione	20	0.47245983857526586
10.1.11	cell wall.precursor synthesis.UER	1	0.4746369055711483
13.1.1	amino acid metabolism.synthesis.central amino acid metabolism	2	0.4802558315396315
2.2.2.9	major CHO metabolism.degradation.starch.limit dextrinase/ pullulanase	1	0.48142413631230707
16.1.4.10	secondary metabolism.isoprenoids.carotenoids.carotenoid cleavage dioxygenase	3	0.4829413338475941
27	RNA	345	0.48506290960596044
11.9.4.3	lipid metabolism.lipid degradation.beta-oxidation.enoyl CoA hydratase	1	0.48510056304427646
13.2.6.3	amino acid metabolism.degradation.aromatic aa.tryptophan	1	0.48510056304427646
29.2.5	protein.synthesis.release	1	0.4861537565285543
29.2.1.1.1.2.22	protein.synthesis.ribosomal protein.prokaryotic.chloroplast.50S subunit.L22	1	0.48826384801502754
17.6	hormone metabolism.gibberelin	11	0.4913653186764911
2.2.1.4	major CHO metabolism.degradation.sucrose.hexokinase	2	0.49218029354693693
29.4.1.52	protein.postranslational modification.kinase.receptor like cytoplasmatic kinase II	1	0.49249880557629544
29.2.1.1.1.2.29	protein.synthesis.ribosomal protein.prokaryotic.chloroplast.50S subunit.L29	1	0.4956879019007916
11.1.15	lipid metabolism.FA synthesis and FA elongation.ACP desaturase	2	0.49593899615288684
35.1.12	not assigned.no ontology.pumilio/Puf RNA-binding domain-containing protein	1	0.4967533784736493
10.4	cell wall.pectin synthesis	3	0.4973048913144689
11.9.3.2	lipid metabolism.lipid degradation.lysophospholipases.carboxylesterase	12	0.4976044257575384
27.3.46	RNA.regulation of transcription.DNA methyltransferases	2	0.5000911953881697
33.3	development.squamosa promoter binding like (SPL)	2	0.5038818674712078
13.1.1.1	amino acid metabolism.synthesis.central amino acid metabolism.GABA	1	0.5042457696602467
13.1.1.1.1	amino acid metabolism.synthesis.central amino acid metabolism.GABA.Glutamate decarboxylase	1	0.5042457696602467
13.2.4.1	amino acid metabolism.degradation.branched chain group.shared	1	0.5063973494140919
13.2.4.5	amino acid metabolism.degradation.branched chain group.isoleucine	1	0.5063973494140919
1.1.30	PS.lightreaction.state transition	4	0.5092091975144508
10.1.5	cell wall.precursor synthesis.UXS	2	0.5099783404429231
16.1.2	secondary metabolism.isoprenoids.mevalonate pathway	2	0.5115084665621701
8.1.1	TCA / org transformation.TCA.pyruvate DH	1	0.5123389963247683
8.1.1.2	TCA / org transformation.TCA.pyruvate DH.E2	1	0.5123389963247683
2.2.2	major CHO metabolism.degradation.starch	9	0.5150051726398786
30.4.5	signalling.phosphinositides.inositol-1,3,4-trisphosphate 5/6-kinase	1	0.5161388845243319
10.1.12.1	cell wall.precursor synthesis.KDO pathway.arabinose-5-phosphate isomerase	1	0.5177718707094012
16.5.1.1	secondary metabolism.sulfur-containing.glucosinolates.synthesis	17	0.5232064137674906
16.8.1.12	secondary metabolism.flavonoids.anthocyanins.anthocyanidin 3-O-glucosyltransferase	2	0.5308353502802787
27.3.44	RNA.regulation of transcription.Chromatin Remodeling Factors	1	0.5364640853066979
17.6.3	hormone metabolism.gibberelin.induced-regulated-responsive-activated	2	0.5390617434150697
8.1	TCA / org transformation.TCA	2	0.5410297829858559
11.9.3.1	lipid metabolism.lipid degradation.lysophospholipases.phospholipase D	4	0.5421572751966397
10.1.30.2	ell wall.precursor synthesis.sugar kinases.arabinose-1-kinase	1	0.5431414719037011
3.8.1	minor CHO metabolism.galactose.galactokinases	1	0.5431414719037011
23.4.10	nucleotide metabolism.phosphotransfer and pyrophosphatases.nucleoside diphosphate kinase	1	0.543699783410696
34.21	transport.calcium	3	0.5439806972531566
29.5.11	protein.degradation.ubiquitin	63	0.5453261216117579
8.2	TCA / org transformation.other organic acid transformations	6	0.5458080643207488
11.1.4	lipid metabolism.FA synthesis and FA elongation.ACP oxoacyl reductase	1	0.5464956169424937
27.3.69	RNA.regulation of transcription.SET-domain transcriptional regulator family	4	0.5466293580114248
4.1.1	glycolysis.cytosolic branch.UGPase	1	0.5470556370909452
16.2.1.6	secondary metabolism.phenylpropanoids.lignin biosynthesis.CCoAOMT	3	0.5540263037106664
27.3.22	RNA.regulation of transcription.HB,Homeobox transcription factor family	19	0.5556486050986067
1.1.5	PS.lightreaction.other electron carrier (ox/red)	2	0.5569021641232061
1.1.5.2	PS.lightreaction.other electron carrier (ox/red).ferredoxin	2	0.5569021641232061
17.6.1.11	hormone metabolism.gibberelin.synthesis-degradation.GA20 oxidase	2	0.5569021641232061
19	tetrapyrrole synthesis	5	0.5577912195601265
18.2	Co-factor and vitamine metabolism.thiamine	1	0.5622826522641904
18.2.1	Co-factor and vitamine metabolism.thiamine.thiamine diphosphokinase	1	0.5622826522641904
13.1.6.5.3	amino acid metabolism.synthesis.aromatic aa.tryptophan.phosphoribosyanthranilate isomerase	1	0.5628505239754413
13.1.6.5	amino acid metabolism.synthesis.aromatic aa.tryptophan	8	0.5636324510043929
16.5.1.1.3.4	secondary metabolism.sulfur-containing.glucosinolates.synthesis.indole.cytochrome P450 monooxygenase	2	0.5641180210143454
13.1.2.3	amino acid metabolism.synthesis.glutamate family.arginine	1	0.5645557976639284
13.1.2.3.31	amino acid metabolism.synthesis.glutamate family.arginine.aspartate racemase	1	0.5645557976639284
29.3.4.1	protein.targeting.secretory pathway.ER	1	0.5645557976639284
11.1.6	lipid metabolism.FA synthesis and FA elongation.enoyl ACP reductase	1	0.5708296487984253
13.1.6.1.2	amino acid metabolism.synthesis.aromatic aa.chorismate.3-dehydroquinate synthase	1	0.5725464433535257
27.1.19	RNA.processing.ribonucleases	4	0.572692849249922
2	major CHO metabolism	28	0.574969556445279
1.1	PS.lightreaction	9	0.5750413772757403
17.6.1	hormone metabolism.gibberelin.synthesis-degradation	8	0.5755587640979488
27.3.21	RNA.regulation of transcription.GRAS transcription factor family	3	0.5770385075970679
26.7	misc.oxidases - copper, flavone etc	30	0.5802847412127652
10.1.3	cell wall.precursor synthesis.AXS	1	0.5805903953758689
12	N-metabolism	1	0.582320961218306
12.2	N-metabolism.ammonia metabolism	1	0.582320961218306
12.2.1	N-metabolism.ammonia metabolism.glutamate synthase	1	0.582320961218306
12.2.1.2	N-metabolism.ammonia metabolism.glutamate synthase.NADH dependent	1	0.582320961218306
3.4.5	minor CHO metabolism.myo-inositol.inositol phosphatase	1	0.5828983512892713
10.1.30	cell wall.precursor synthesis.sugar kinases	2	0.5864411762385245
27.1.3.13	RNA.processing.3' end processing.CFIm25	1	0.5915910716583088
3.2.2	minor CHO metabolism.trehalose.TPP	1	0.5927545863149498
2.2.2.2	major CHO metabolism.degradation.starch.starch phosphorylase	2	0.5934229956619664
21.2.1.2	redox.ascorbate and glutathione.ascorbate.GDP-L-galactose-hexose-1-phosphate guanyltransferase	1	0.5968351247741769
16.5.1.3	secondary metabolism.sulfur-containing.glucosinolates.degradation	1	0.5985878316559758
16.5.1.3.1	secondary metabolism.sulfur-containing.glucosinolates.degradation.myrosinase	1	0.5985878316559758
9.1.1	mitochondrial electron transport / ATP synthesis.NADH-DH.complex I	1	0.5985878316559758
13.1.5.3.2	amino acid metabolism.synthesis.serine-glycine-cysteine group.cysteine.SAT	1	0.6003428697232367
29.4.1.56	protein.postranslational modification.kinase.receptor like cytoplasmatic kinase VI	4	0.6016746629630815
13.2.3.1	amino acid metabolism.degradation.aspartate family.asparagine	1	0.6021002308735264
13.2.3.1.1	amino acid metabolism.degradation.aspartate family.asparagine.L-asparaginase	1	0.6021002308735264
17.5.1	hormone metabolism.ethylene.synthesis-degradation	6	0.6089507355553611
16.2.1.3	secondary metabolism.phenylpropanoids.lignin biosynthesis.4CL	4	0.6107915241798558
33	development	115	0.6119327096210204
10.1	cell wall.precursor synthesis	14	0.613491392100548
1.3.13	PS.calvin cycle.rubisco interacting	1	0.6138747341927446
35.1.9	not assigned.no ontology.BTB/POZ domain-containing protein	2	0.6166865784508602
2.2.2.4	major CHO metabolism.degradation.starch.D enzyme	1	0.6168341486566944
17.6.1.13	hormone metabolism.gibberelin.synthesis-degradation.GA2 oxidase	1	0.617426781315821
11.9.4.2	lipid metabolism.lipid degradation.beta-oxidation.acyl CoA DH	1	0.6197998006820513
29.7.5	protein.glycosylation.alpha-1,3-mannosyl-glycoprotein-beta-1,2-N-acetylglucosaminyltransferase(GnTI)	1	0.6203936761256577
29.7.8	protein.glycosylation.alpha-1,6-mannosyl-glycoprotein-beta-1,2-N-acetylglucosaminyltransferase(GnTII)	1	0.6203936761256577
28	DNA	51	0.6217851907760003
34.4	transport.nitrate	4	0.6250273937091926
26.10	misc.cytochrome P450	49	0.6266299583347164
31.1.1.1	cell.organisation.cytoskeleton.actin	7	0.627463368192084
29.2.4	protein.synthesis.elongation	3	0.6278099069509604
17.1	hormone metabolism.abscisic acid	18	0.6317505449548919
2.1.2	major CHO metabolism.synthesis.starch	10	0.6336102312767307
20.2.5	stress.abiotic.light	2	0.6407673456285803
13.2.4.4	amino acid metabolism.degradation.branched chain group.leucine	1	0.641333011919988
17.1.1.1.10	hormone metabolism.abscisic acid.synthesis-degradation.synthesis.9-cis-epoxycarotenoid dioxygenase	3	0.6454987385286555
13.1.2.2	amino acid metabolism.synthesis.glutamate family.proline	2	0.6458866731938948
13.1.2.2.1	amino acid metabolism.synthesis.glutamate family.proline.delta 1-pyrroline-5-carboxylate synthetase	2	0.6458866731938948
34.8	transport.metabolite transporters at the envelope membrane	5	0.6463447343715957
2.1.2.3	major CHO metabolism.synthesis.starch.starch branching	2	0.6475968654369354
24.2	Biodegradation of Xenobiotics.lactoylglutathione lyase	2	0.6493089198029818
21.99	redox.misc	2	0.6523094725399642
4.1.4	glycolysis.cytosolic branch.phosphofructokinase (PFK)	1	0.6528221468327635
4.3.4	glycolysis.unclear/dually targeted.phosphofructokinase (PFK)	1	0.6528221468327635
34.23	transport.hormones	2	0.6531678106509726
34.23.1	transport.hormones.auxin	2	0.6531678106509726
19.40	tetrapyrrole synthesis.regulation	1	0.662561635825017
17.3.2	hormone metabolism.brassinosteroid.signal transduction	6	0.6633820066939184
31.1.1.2.6	cell.organisation.cytoskeleton.mikrotubuli.MAP65	6	0.6633820066939184
23.5.4	nucleotide metabolism.deoxynucleotide metabolism.ribonucleoside-diphosphate reductase	1	0.6643942234291198
30.2.1	signalling.receptor kinases.leucine rich repeat I	3	0.6651550924616434
27.1.20	RNA.processing.degradation dicer	2	0.6691288741325926
2.2.1	major CHO metabolism.degradation.sucrose	8	0.6712887508520223
11.8.4	lipid metabolism.'exotics' (steroids, squalene etc).3-beta hydroxysteroid dehydrogenase/isomerase	1	0.6754315946376722
17.1.2	hormone metabolism.abscisic acid.signal transduction	1	0.6754315946376721
11.9.4	lipid metabolism.lipid degradation.beta-oxidation	17	0.677937817016043
30.99	signalling.unspecified	1	0.6803597612440431
26.3.3	misc.gluco-, galacto- and mannosidases.alpha-mannosidase	1	0.680359761244043
10.4.1	cell wall.pectin synthesis.homogalacturonan	1	0.6809767483607866
10.4.1.1	cell wall.pectin synthesis.homogalacturonan.Galacturonic Acid Trnasferase	1	0.6809767483607866
27.3.64	RNA.regulation of transcription.PHOR1	3	0.6839731487449705
27.3.4	RNA.regulation of transcription.ARF, Auxin Response Factor family	3	0.6850443514144673
29.2.1.1.1.2.4	protein.synthesis.ribosomal protein.prokaryotic.chloroplast.50S subunit.L4	1	0.6914979006250268
29.4.1.55	protein.postranslational modification.kinase.receptor like cytoplasmatic kinase V	9	0.6943215293262375
30.11	signalling.light	18	0.6962343846029326
2.2.2.1	major CHO metabolism.degradation.starch.starch cleavage	2	0.6984109622353079
2.2.2.1.2	major CHO metabolism.degradation.starch.starch cleavage.beta amylase	2	0.6984109622353079
27.3.6	RNA.regulation of transcription.bHLH,Basic Helix-Loop-Helix family	44	0.7008514773716041
13.2.7	amino acid metabolism.degradation.histidine	1	0.7014549156408929
31.1.1.2	cell.organisation.cytoskeleton.mikrotubuli	15	0.7022039040029486
27.4	RNA.RNA binding	12	0.7024990858337739
17.5.1.2	hormone metabolism.ethylene.synthesis-degradation.1-aminocyclopropane-1-carboxylate oxidase	2	0.7063571467081406
15.1	metal handling.acquisition	1	0.7064528446305868
27.3.35	RNA.regulation of transcription.bZIP transcription factor family	15	0.7080243191046359
27.3.15	RNA.regulation of transcription.CCAAT box binding factor family, HAP3	1	0.7120906732313015
28.1.3	DNA.synthesis/chromatin structure.histone	6	0.7152831484101597
28.1.3.2	DNA.synthesis/chromatin structure.histone.core	6	0.7152831484101597
1.1.1	PS.lightreaction.photosystem II	1	0.7177442837429777
1.1.1.1	PS.lightreaction.photosystem II.LHC-II	1	0.7177442837429777
17.3	hormone metabolism.brassinosteroid	20	0.7180746219895591
14	S-assimilation	3	0.7214656656327795
11.2.4	lipid metabolism.FA desaturation.omega 6 desaturase	1	0.7215219864415476
16.5	secondary metabolism.sulfur-containing	21	0.7217286183503688
17.5	hormone metabolism.ethylene	13	0.721911117759869
34.1.2	transport.p- and v-ATPases.H+-exporting ATPase	2	0.7232370028983897
17.1.1	hormone metabolism.abscisic acid.synthesis-degradation	11	0.7303642053770258
30.4.4	signalling.phosphinositides.phosphoinositide phospholipase C	4	0.732485054015395
16.5.1.1.1.10	secondary metabolism.sulfur-containing.glucosinolates.synthesis.aliphatic.flavin-containing monooxygenase	1	0.7328955887130788
23.4	nucleotide metabolism.phosphotransfer and pyrophosphatases	7	0.7330321118717371
28.1.3.2.4	DNA.synthesis/chromatin structure.histone.core.H4	2	0.7357620757434913
13.1.3.6	amino acid metabolism.synthesis.aspartate family.misc	1	0.7373347046500422
13.1.3.6.1	amino acid metabolism.synthesis.aspartate family.misc.homoserine	1	0.7373347046500422
13.1.3.6.1.1	amino acid metabolism.synthesis.aspartate family.misc.homoserine.aspartate kinase	1	0.7373347046500422
13.1.3.6.1.10	amino acid metabolism.synthesis.aspartate family.misc.homoserine.bifunctional aspartate kinase/homoserine dehydrogenase	1	0.7373347046500422
17.3.1.2.99	hormone metabolism.brassinosteroid.synthesis-degradation.sterols.other	2	0.7384553155204461
1.3	PS.calvin cycle	3	0.7419416793478222
13.2	amino acid metabolism.degradation	11	0.742623723077274
16.8.1.2	secondary metabolism.flavonoids.anthocyanins.anthocyanidin reductase	3	0.7430439314145882
14.3	S-assimilation.sulfite redox	1	0.7430550210626615
13.99	amino acid metabolism.misc	4	0.7474250554873445
30.4	signalling.phosphinositides	10	0.7483715631661338
23.2	nucleotide metabolism.degradation	5	0.7516200095878043
11.9.3.5	lipid metabolism.lipid degradation.lysophospholipases.phosphoinositide phospholipase C	4	0.756051133257317
2.1.2.1	major CHO metabolism.synthesis.starch.AGPase	3	0.7577901571039185
29.5.11.4	protein.degradation.ubiquitin.E3	61	0.7588949769813312
17.3.2.1	hormone metabolism.brassinosteroid.signal transduction.BRI	3	0.7622315461558928
22.1	polyamine metabolism.synthesis	1	0.763507060734467
22.1.7	polyamine metabolism.synthesis.spermine synthase	1	0.763507060734467
21.1	redox.thioredoxin	6	0.7669596853682502
17.5.3	hormone metabolism.ethylene.induced-regulated-responsive-activated	3	0.767423071096503
13.1.3.4.12	amino acid metabolism.synthesis.aspartate family.methionine.homocysteine S-methyltransferase	1	0.7686465991242715
13.2.3.4	amino acid metabolism.degradation.aspartate family.methionine	1	0.7718639981217539
13.2.3.4.1	amino acid metabolism.degradation.aspartate family.methionine.methionine gamma-lyase	1	0.7718639981217539
35.1.3	not assigned.no ontology.armadillo/beta-catenin repeat family protein	6	0.7724785889800897
30.2.5	signalling.receptor kinases.leucine rich repeat V	7	0.7831627490799735
16.2.1.9	secondary metabolism.phenylpropanoids.lignin biosynthesis.COMT	1	0.7834787814173122
30.4.1	signalling.phosphinositides.phosphatidylinositol-4-phosphate 5-kinase	3	0.7845533860814571
29.8	protein.assembly and cofactor ligation	1	0.7854193557706729
31	cell	135	0.7873182011745978
16.2.1.4	secondary metabolism.phenylpropanoids.lignin biosynthesis.HCT	8	0.7884474374040374
17.1.1.1	hormone metabolism.abscisic acid.synthesis-degradation.synthesis	4	0.7908503754918426
7.1	OPP.oxidative PP	1	0.7912490396823261
27.3.19	RNA.regulation of transcription.EIN3-like(EIL) transcription factor family	1	0.791249039682326
7.1.3	OPP.oxidative PP.6-phosphogluconate dehydrogenase	1	0.7912490396823261
17.7.1.3	hormone metabolism.jasmonate.synthesis-degradation.allene oxidase synthase	2	0.7934123822341344
29.3	protein.targeting	16	0.7951011764828801
11.2.3	lipid metabolism.FA desaturation.omega 3 desaturase	2	0.7961669540170764
4.2	glycolysis.plastid branch	2	0.7998436651740362
4.2.4	glycolysis.plastid branch.phosphofructokinase (PFK)	2	0.7998436651740362
28.1.3.2.1	DNA.synthesis/chromatin structure.histone.core.H2A	3	0.8017887220085171
11.1.1	lipid metabolism.FA synthesis and FA elongation.Acetyl CoA Carboxylation	1	0.802292333612012
11.1.1.1	lipid metabolism.FA synthesis and FA elongation.Acetyl CoA Carboxylation.homomeric Enzyme	1	0.802292333612012
16.2.1.1	secondary metabolism.phenylpropanoids.lignin biosynthesis.PAL	6	0.8026327260208825
17.5.2	hormone metabolism.ethylene.signal transduction	4	0.8090648565875829
11.9.4.5	lipid metabolism.lipid degradation.beta-oxidation.acyl-CoA thioesterase	11	0.809569068657755
17.3.1.2.2	hormone metabolism.brassinosteroid.synthesis-degradation.sterols.SMT2	2	0.814132162950671
30.2.4	signalling.receptor kinases.leucine rich repeat IV	1	0.8166421746468677
17.3.2.99	hormone metabolism.brassinosteroid.signal transduction.other	2	0.8182922747964283
16.1.4.6	secondary metabolism.isoprenoids.carotenoids.carotenoid beta ring hydroxylase	1	0.821875850874223
29.5	protein.degradation	148	0.8219648071428778
29.3.4	protein.targeting.secretory pathway	13	0.8219808964749338
13.1.6.1	amino acid metabolism.synthesis.aromatic aa.chorismate	4	0.8227945214189007
11.1.12	lipid metabolism.FA synthesis and FA elongation.ACP protein	3	0.8236574801466569
15.3	metal handling.regulation	1	0.8238405384056695
23.4.99	nucleotide metabolism.phosphotransfer and pyrophosphatases.misc	5	0.8249112489597635
26.3.2	misc.gluco-, galacto- and mannosidases.beta-galactosidase	6	0.8250439472360265
35.1.16	not assigned.no ontology.speckle-type POZ protein-related	1	0.8251509444778857
8	TCA / org transformation	8	0.8278953443271799
16.2.1.10	secondary metabolism.phenylpropanoids.lignin biosynthesis.CAD	2	0.8280189284424725
8.2.11	TCA / org transformation.other organic acid transformatons.atp-citrate lyase	2	0.8289466785053299
16.8.1.21	secondary metabolism.flavonoids.anthocyanins.anthocyanin 5-aromatic acyltransferase	3	0.8312312227014381
8.1.3	TCA / org transformation.TCA.aconitase	1	0.8343372356976
16.99	secondary metabolism.unspecified	1	0.8356514417046457
31.1	cell.organisation	82	0.8362433565377714
8.2.10	TCA / org transformation.other organic acid transformatons.malic	3	0.8365422285402588
14.15	S-assimilation.AKN	2	0.8377720284420416
2.2.2.3	major CHO metabolism.degradation.starch.glucan water dikinase	2	0.8377720284420416
1	PS	15	0.8410207178571023
23.4.3	nucleotide metabolism.phosphotransfer and pyrophosphatases.uridylate kinase	1	0.8415709973973458
11.8	lipid metabolism.'exotics'(steroids, squalene etc)	15	0.8423827216491826
16.5.1.1.1.12	secondary metabolism.sulfur-containing.glucosinolates.synthesis.aliphatic.benzoate-CoA ligase	1	0.8435461918984553
27.3.67	RNA.regulation of transcription.putative transcription regulator	13	0.8587140721317654
28.99	DNA.unspecified	8	0.8588856569534475
16.5.1	secondary metabolism.sulfur-containing.glucosinolates	20	0.8598576096635419
17.3.1.1	hormone metabolism.brassinosteroid.synthesis-degradation.BRs	6	0.8670319227141299
27.3.27	RNA.regulation of transcription.NAC domain transcription factor family	6	0.8691963645815117
27.3.17	RNA.regulation of transcription.CPP(Zn),CPP1-related transcription factor family	1	0.869308882012928
10.1.30.1	cell wall.precursor synthesis.sugar kinases.galacturonic acid kinase	1	0.871959554844526
11.3.5	lipid metabolism.Phospholipid synthesis.diacylglycerol kinase	1	0.8746116662522532
29.3.4.99	protein.targeting.secretory pathway.unspecified	5	0.8768551918012384
16.8.2	secondary metabolism.flavonoids.chalcones	9	0.8809117426191547
17.3.1	hormone metabolism.brassinosteroid.synthesis-degradation	14	0.8839318723952971
16.1.1	secondary metabolism.isoprenoids.non-mevalonate pathway	3	0.8850322482593367
13.1.3.4	amino acid metabolism.synthesis.aspartate family.methionine	4	0.885192343694218
19.4	tetrapyrrole synthesis.ALA dehydratase	1	0.8852339110948102
10.1.12	cell wall.precursor synthesis.KDO pathway	2	0.8859427426394132
23.1	nucleotide metabolism.synthesis	3	0.8865675053229011
30.2.13	signalling.receptor kinases.leucine rich repeat XIII	3	0.8865675053229011
17.3.1.2.3	hormone metabolism.brassinosteroid.synthesis-degradation.sterols.CYP51	4	0.8905132351246499
17.2.1	hormone metabolism.auxin.synthesis-degradation	3	0.894250064170057
27.3.14	RNA.regulation of transcription.CCAAT box binding factor family, HAP2	1	0.8972085441299065
23.1.99	nucleotide metabolism.synthesis.unspecified	2	0.8972346360371178
35.1.41	not assigned.no ontology.hydroxyproline rich proteins	5	0.8973782559027563
4.1.12	glycolysis.cytosolic branch.phosphoglycerate mutase	1	0.89787451430186
4.3.12	glycolysis.unclear/dually targeted.phosphoglycerate mutase	1	0.89787451430186
30.2.21	signalling.receptor kinases.lysine motif	1	0.9032048265669108
29.5.3	protein.degradation.cysteine protease	8	0.90966128080983
29.4.1.51	protein.postranslational modification.kinase.receptor like cytoplasmatic kinase I	1	0.9098738291280997
34.1	transport.p- and v-ATPases	5	0.9102037013405269
30.5	signalling.G-proteins	28	0.9142230852521289
34.16	transport.ABC transporters and multidrug resistance systems	22	0.9143318938170718
27.1.3.10	RNA.processing.3' end processing.CstF50	1	0.9152136302640224
11.8.1	lipid metabolism.'exotics' (steroids, squalene etc).sphingolipids	1	0.9172170557264445
30.2.18	signalling.receptor kinases.extensin	3	0.9185116983045889
31.1.1.1.2	cell.organisation.cytoskeleton.actin.actin depolymerizing factors	2	0.9198787035016025
1.1.2	PS.lightreaction.photosystem I	1	0.9205572604422037
1.1.2.2	PS.lightreaction.photosystem I.PSI polypeptide subunits	1	0.9205572604422037
27.3.37	RNA.regulation of transcription.AS2,Lateral Organ Boundaries Gene Family	4	0.9215310815875652
19.2	tetrapyrrole synthesis.glu-tRNA reductase	2	0.9231868434817545
31.1.1.2.5	cell.organisation.cytoskeleton.mikrotubuli.MAP70	1	0.9245673517316456
34.22	transport.cyclic nucleotide or calcium regulated channels	2	0.9255506177235795
10.5.5	cell wall.cell wall proteins.RGP	1	0.927910563721983
1.2.4	PS.photorespiration.glycine cleavage	1	0.9312550487901602
1.2.4.4	PS.photorespiration.glycine cleavage.H protein	1	0.9312550487901602
11.5	lipid metabolism.glyceral metabolism	2	0.9316994556401453
11.5.2	lipid metabolism.glyceral metabolism.Glycerol-3-phosphate dehydrogenase (NAD+)	2	0.9316994556401453
11.1	lipid metabolism.FA synthesis and FA elongation	23	0.9354182138578353
16.5.1.1.1.9	secondary metabolism.sulfur-containing.glucosinolates.synthesis.aliphatic.sulfotransferase	4	0.9412741825708398
27.3.8	RNA.regulation of transcription.C2C2(Zn) DOF zinc finger family	7	0.9422668753977148
13.1.6	amino acid metabolism.synthesis.aromatic aa	15	0.9424750160424129
31.1.1.1.3	cell.organisation.cytoskeleton.actin.actin binding	2	0.942587931262572
11.4	lipid metabolism.TAG synthesis	2	0.944009002392657
11.8.2	lipid metabolism.'exotics' (steroids, squalene etc).methylsterol monooxygenase	2	0.9444827325960732
16.5.1.1.3.1	secondary metabolism.sulfur-containing.glucosinolates.synthesis.indole.CYP79B2 monooxygenase	2	0.9477993844469803
16.5.1.1.3.2	secondary metabolism.sulfur-containing.glucosinolates.synthesis.indole.CYP79B3 monooxygenase	2	0.9477993844469803
23.1.1	nucleotide metabolism.synthesis.pyrimidine	1	0.9486646172635205
23.1.1.10	nucleotide metabolism.synthesis.pyrimidine.CTP synthetase	1	0.9486646172635205
26.5	misc.acyl transferases	2	0.9487471679576907
2.1	major CHO metabolism.synthesis	11	0.953503101605127
18.7	Co-factor and vitamine metabolism.iron-sulphur clusters	1	0.9587202968427483
17.3.1.1.99	hormone metabolism.brassinosteroid.synthesis-degradation.BRs.other	1	0.9593909268641261
28.1.3.2.2	DNA.synthesis/chromatin structure.histone.core.H2B	2	0.9606001482133719
17.3.1.2	hormone metabolism.brassinosteroid.synthesis-degradation.sterols	8	0.9617580933300292
16.1.2.3	secondary metabolism.isoprenoids.mevalonate pathway.HMG-CoA reductase	1	0.9627444985849916
13.1.6.1.5	amino acid metabolism.synthesis.aromatic aa.chorismate.shikimate kinase	2	0.9629718739640971
13.1.2	amino acid metabolism.synthesis.glutamate family	3	0.9660783140783806
11.2.2	lipid metabolism.FA desaturation.a hydroxylase	1	0.9660987295452756
31.1.1	cell.organisation.cytoskeleton	22	0.9667097609958644
27.3.3	RNA.regulation of transcription.AP2/EREBP, APETALA2/Ethylene-responsive element binding protein family	18	0.9671779406723271
17.7.1	hormone metabolism.jasmonate.synthesis-degradation	14	0.968191983440128
35.1	not assigned.no ontology	181	0.9703768655825213
26.6	misc.O-methyl transferases	2	0.9743603492798452
17.7.2	hormone metabolism.jasmonate.signal transduction	5	0.9758169606932346
10.1.6	cell wall.precursor synthesis.GAE	3	0.9761542647164143
34.6	transport.sulphate	1	0.9761647849231867
11.1.9	lipid metabolism.FA synthesis and FA elongation.long chain fatty acid CoA ligase	2	0.9772083759422435
11.1.3	lipid metabolism.FA synthesis and FA elongation.ketoacyl ACP synthase	3	0.9777047890806982
10.8.99	cell wall.pectin*esterases.misc	2	0.9805314384261404
29.7	protein.glycosylation	7	0.981841009340425
3.6	minor CHO metabolism.callose	3	0.9819691478498698
13.1.3	amino acid metabolism.synthesis.aspartate family	5	0.9833258816808642
27.3.63	RNA.regulation of transcription.PHD finger transcription factor	2	0.9843296344769521
28.1.3.2.3	DNA.synthesis/chromatin structure.histone.core.H3	1	0.984891828899928
17.7	hormone metabolism.jasmonate	19	0.9851018430993554
11.2	lipid metabolism.FA desaturation	4	0.986565448541611
34.9	transport.metabolite transporters at the mitochondrial membrane	2	0.9905024224400163
24	Biodegradation of Xenobiotics	14	0.9956859265911162
27.3.34	RNA.regulation of transcription.Orphan family	1	0.99630668397953
