# Supplementary material for: Screening of Salt Stress Responsive Genes in Brachypodium distachyon (L.) Beauv. by Transcriptome Analysis
Source: Plants (Basel). 2020 Nov 9;9(11):1522. doi: 10.3390/plants9111522 (PMC7697870; doi:10.3390/plants9111522)
Supplement: Supplementary file 1 [file plants-09-01522-s001.zip › Supplementary materials/Table S4 KEGG enrichment analysis of genes differentially expressed in B. distachyon under salt stress.xls]

## Sheet: Upregulated
Table S4: KEGG enrichment analysis of genes differentially expressed in B.distachyon under salt stress
##Databases: KEGG PATHWAY
##Statistical test method: hypergeometric test / Fisher's exact test
##FDR correction method: Benjamini and Hochberg
#Term	Database	ID	Input number	Background number	P-Value	Corrected P-Value	Input	Hyperlink
Biosynthesis of secondary metabolites	KEGG PATHWAY	bdi01110	242	1149	7.12387e-23	8.19245e-21	BRADI5G00970|BRADI1G21305|BRADI5G18080|BRADI1G36847|BRADI2G35780|BRADI2G06497|BRADI1G18650|BRADI2G17192|BRADI4G17230|BRADI3G48997|BRADI4G11367|BRADI1G08070|BRADI4G09770|BRADI1G10917|BRADI1G59440|BRADI3G19670|BRADI1G76870|BRADI1G08570|BRADI3G50200|BRADI1G68927|BRADI2G61140|BRADI1G63060|BRADI5G15527|BRADI3G49260|BRADI1G43170|BRADI5G09170|BRADI2G62370|BRADI4G16560|BRADI5G09030|BRADI2G49090|BRADI3G43…	http://www.genome.jp/kegg-bin/show_pathway?bdi01110/bdi:100843372%09red/bdi:100825275%09red/bdi:100845535%09red/bdi:100825675%09red/bdi:100824165%09red/bdi:100837608%09red/bdi:100823095%09red/bdi:100834447%09red/bdi:100835770%09red/bdi:100835377%09red/bdi:100846349%09red/bdi:100844978%09red/bdi:100833914%09red/bdi:100822275%09red/bdi:100830402%09red/bdi:100844871%09red/bdi:100831349%09red/bdi:100…
Phenylpropanoid biosynthesis	KEGG PATHWAY	bdi00940	78	222	1.51049e-17	8.68531e-16	BRADI2G46050|BRADI1G77140|BRADI1G27920|BRADI3G47110|BRADI3G49280|BRADI3G49260|BRADI4G05190|BRADI2G06497|BRADI1G41900|BRADI5G04760|BRADI2G09680|BRADI2G20830|BRADI3G09087|BRADI1G57247|BRADI4G05980|BRADI1G10930|BRADI2G53470|BRADI1G43680|BRADI2G11320|BRADI5G17860|BRADI1G77597|BRADI1G08570|BRADI5G24650|BRADI1G32870|BRADI4G22660|BRADI3G39997|BRADI4G08647|BRADI2G04490|BRADI3G19670|BRADI1G63067|BRADI3G54…	http://www.genome.jp/kegg-bin/show_pathway?bdi00940/bdi:100835906%09red/bdi:100826442%09red/bdi:100835654%09red/bdi:100834523%09red/bdi:100825275%09red/bdi:100826294%09red/bdi:100835822%09red/bdi:104581289%09red/bdi:100839986%09red/bdi:100837667%09red/bdi:100828921%09red/bdi:100829928%09red/bdi:100826852%09red/bdi:100832770%09red/bdi:100824969%09red/bdi:100830468%09red/bdi:100843130%09red/bdi:100…
Metabolic pathways	KEGG PATHWAY	bdi01100	355	2189	2.2311e-16	8.55255e-15	BRADI2G11870|BRADI2G06497|BRADI1G22147|BRADI1G54305|BRADI3G60687|BRADI1G08070|BRADI1G63067|BRADI1G63060|BRADI5G15527|BRADI3G15050|BRADI2G62370|BRADI5G09030|BRADI3G43850|BRADI2G11480|BRADI5G14650|BRADI2G08730|BRADI1G61320|BRADI5G21040|BRADI2G15810|BRADI2G25300|BRADI4G31380|BRADI2G09777|BRADI4G24760|BRADI1G76140|BRADI3G20810|BRADI2G33165|BRADI3G47110|BRADI4G05980|BRADI4G05190|BRADI4G44530|BRADI5G17…	http://www.genome.jp/kegg-bin/show_pathway?bdi01100/bdi:100824165%09red/bdi:100834447%09red/bdi:100822275%09red/bdi:100838738%09red/bdi:100844978%09red/bdi:100831349%09red/bdi:100822045%09red/bdi:100842237%09red/bdi:100838631%09red/bdi:6439849%09red/bdi:100841298%09red/bdi:100845971%09red/bdi:100838918%09red/bdi:100824118%09red/bdi:100835111%09red/bdi:100829721%09red/bdi:100845233%09red/bdi:10083…
Cutin, suberine and wax biosynthesis	KEGG PATHWAY	bdi00073	19	27	6.9361e-09	1.99413e-07	BRADI3G35310|BRADI3G42780|BRADI1G69571|BRADI4G37860|BRADI3G51370|BRADI2G55280|BRADI3G28460|BRADI4G28870|BRADI3G56820|BRADI5G15480|BRADI5G01240|BRADI3G56810|BRADI3G20000|BRADI3G48997|BRADI4G38460|BRADI1G44200|BRADI3G29310|BRADI1G73877|BRADI3G55100	http://www.genome.jp/kegg-bin/show_pathway?bdi00073/bdi:100827426%09red/bdi:100830847%09red/bdi:100822349%09red/bdi:100824003%09red/bdi:100836391%09red/bdi:100833914%09red/bdi:112272013%09red/bdi:100833251%09red/bdi:100826718%09red/bdi:100845156%09red/bdi:100838705%09red/bdi:100833807%09red/bdi:100825208%09red/bdi:100825343%09red/bdi:100837949%09red/bdi:100838392%09red/bdi:100842731%09red/bdi:100…
Fatty acid elongation	KEGG PATHWAY	bdi00062	21	45	2.40402e-07	5.52925e-06	BRADI2G03330|BRADI3G56970|BRADI2G03320|BRADI5G18080|BRADI1G36847|BRADI3G26827|BRADI1G55697|BRADI3G30120|BRADI3G47840|BRADI1G44840|BRADI5G13760|BRADI2G62370|BRADI4G03757|BRADI4G35510|BRADI1G43180|BRADI3G28560|BRADI4G23035|BRADI1G43170|BRADI1G20797|BRADI1G74257|BRADI1G43160	http://www.genome.jp/kegg-bin/show_pathway?bdi00062/bdi:106866263%09red/bdi:100829634%09red/bdi:100821460%09red/bdi:100842302%09red/bdi:100840094%09red/bdi:100834973%09red/bdi:100846467%09red/bdi:100842646%09red/bdi:100827587%09red/bdi:100827753%09red/bdi:100836571%09red/bdi:100835770%09red/bdi:100821089%09red/bdi:100839002%09red/bdi:100841667%09red/bdi:104581701%09red/bdi:100833506%09red/bdi:100…
Starch and sucrose metabolism	KEGG PATHWAY	bdi00500	39	148	9.53916e-07	1.82834e-05	BRADI3G35590|BRADI4G35970|BRADI2G11870|BRADI2G14970|BRADI1G29850|BRADI1G18650|BRADI1G09460|BRADI3G60687|BRADI1G10930|BRADI2G41590|BRADI3G37200|BRADI1G08570|BRADI1G10917|BRADI3G39997|BRADI1G08070|BRADI3G45650|BRADI2G57640|BRADI5G15527|BRADI3G15027|BRADI1G26510|BRADI1G25440|BRADI4G27570|BRADI3G01640|BRADI3G59440|BRADI1G61320|BRADI2G18877|BRADI2G09187|BRADI2G32270|BRADI5G09170|BRADI1G44110|BRADI2G60…	http://www.genome.jp/kegg-bin/show_pathway?bdi00500/bdi:100824186%09red/bdi:100842910%09red/bdi:100835654%09red/bdi:100844084%09red/bdi:100828538%09red/bdi:100837667%09red/bdi:100831694%09red/bdi:100830468%09red/bdi:100843130%09red/bdi:100842237%09red/bdi:100835372%09red/bdi:100830157%09red/bdi:100830407%09red/bdi:100844035%09red/bdi:100831619%09red/bdi:100835453%09red/bdi:100827650%09red/bdi:100…
Flavonoid biosynthesis	KEGG PATHWAY	bdi00941	19	47	4.77724e-06	7.84832e-05	BRADI2G49090|BRADI3G43160|BRADI3G04750|BRADI2G60898|BRADI5G22820|BRADI1G47180|BRADI5G22830|BRADI2G60892|BRADI4G17230|BRADI5G22800|BRADI4G44390|BRADI2G21300|BRADI4G16560|BRADI1G61577|BRADI5G02460|BRADI2G19160|BRADI2G60904|BRADI2G53470|BRADI3G39390	http://www.genome.jp/kegg-bin/show_pathway?bdi00941/bdi:100821189%09red/bdi:100840048%09red/bdi:100841298%09red/bdi:100835531%09red/bdi:100834523%09red/bdi:100832881%09red/bdi:100845484%09red/bdi:100835070%09red/bdi:100824165%09red/bdi:100839986%09red/bdi:100842616%09red/bdi:100840140%09red/bdi:100834762%09red/bdi:100845790%09red/bdi:100835822%09red/bdi:100834459%09red/bdi:100843162%09red/bdi:100…
Biosynthesis of unsaturated fatty acids	KEGG PATHWAY	bdi01040	14	27	9.62107e-06	0.000138303	BRADI2G03330|BRADI2G03320|BRADI5G18080|BRADI3G47840|BRADI3G30120|BRADI2G35780|BRADI5G13760|BRADI1G20797|BRADI3G27960|BRADI2G56847|BRADI1G43180|BRADI1G43170|BRADI2G62370|BRADI1G43160	http://www.genome.jp/kegg-bin/show_pathway?bdi01040/bdi:106866263%09red/bdi:100825675%09red/bdi:100832855%09red/bdi:100821460%09red/bdi:100840094%09red/bdi:100846588%09red/bdi:100846467%09red/bdi:100842646%09red/bdi:100827587%09red/bdi:100821089%09red/bdi:100842302%09red/bdi:100833506%09red/bdi:100824103%09red
Fatty acid metabolism	KEGG PATHWAY	bdi01212	22	72	3.36983e-05	0.000430589	BRADI1G65140|BRADI2G03330|BRADI1G37040|BRADI3G30120|BRADI2G35780|BRADI1G20860|BRADI4G16280|BRADI2G62370|BRADI2G03320|BRADI1G47226|BRADI3G43850|BRADI5G13760|BRADI3G27960|BRADI2G56847|BRADI1G43170|BRADI1G46610|BRADI3G47840|BRADI3G24417|BRADI4G24280|BRADI1G43180|BRADI1G20797|BRADI1G43160	http://www.genome.jp/kegg-bin/show_pathway?bdi01212/bdi:106866263%09red/bdi:100825675%09red/bdi:100821853%09red/bdi:100832855%09red/bdi:100821460%09red/bdi:100834926%09red/bdi:100833506%09red/bdi:100846588%09red/bdi:100822296%09red/bdi:100824053%09red/bdi:100827587%09red/bdi:100840094%09red/bdi:100838033%09red/bdi:100838454%09red/bdi:100825420%09red/bdi:100837824%09red/bdi:100841004%09red/bdi:100…
Amino sugar and nucleotide sugar metabolism	KEGG PATHWAY	bdi00520	31	133	8.65856e-05	0.000995735	BRADI1G63520|BRADI1G17570|BRADI5G23470|BRADI2G14970|BRADI5G21650|BRADI4G09417|BRADI4G09430|BRADI1G34327|BRADI1G45210|BRADI1G10650|BRADI2G25310|BRADI4G44070|BRADI2G11410|BRADI1G15050|BRADI2G61940|BRADI1G66440|BRADI4G27570|BRADI3G01640|BRADI2G55610|BRADI4G05027|BRADI4G34430|BRADI3G43810|BRADI5G21040|BRADI2G18877|BRADI1G68040|BRADI2G60450|BRADI1G53500|BRADI1G18020|BRADI3G51680|BRADI1G12180|BRADI2G55…	http://www.genome.jp/kegg-bin/show_pathway?bdi00520/bdi:100824186%09red/bdi:100833615%09red/bdi:100833041%09red/bdi:100830583%09red/bdi:100825162%09red/bdi:100837749%09red/bdi:100832847%09red/bdi:100837929%09red/bdi:100841113%09red/bdi:100835001%09red/bdi:100833535%09red/bdi:100823750%09red/bdi:100838631%09red/bdi:100838265%09red/bdi:100828240%09red/bdi:100825240%09red/bdi:100832032%09red/bdi:100…
Cyanoamino acid metabolism	KEGG PATHWAY	bdi00460	15	52	0.000942186	0.00985013	BRADI1G08570|BRADI1G63927|BRADI1G10917|BRADI3G39997|BRADI1G10940|BRADI2G03357|BRADI3G45650|BRADI2G57640|BRADI3G45640|BRADI5G15527|BRADI5G12205|BRADI1G10930|BRADI2G09187|BRADI5G00947|BRADI1G15126	http://www.genome.jp/kegg-bin/show_pathway?bdi00460/bdi:100843904%09red/bdi:100835654%09red/bdi:100822901%09red/bdi:100840890%09red/bdi:100840604%09red/bdi:100821691%09red/bdi:112271537%09red/bdi:100844645%09red/bdi:100837667%09red/bdi:100829851%09red/bdi:100830468%09red/bdi:100843130%09red/bdi:100822045%09red/bdi:100830479%09red/bdi:100830157%09red
beta-Alanine metabolism	KEGG PATHWAY	bdi00410	12	40	0.00225247	0.0215862	BRADI1G24010|BRADI1G38687|BRADI4G41190|BRADI2G35780|BRADI5G22220|BRADI2G47960|BRADI3G50200|BRADI3G50180|BRADI2G50010|BRADI5G17110|BRADI5G11640|BRADI3G20677	http://www.genome.jp/kegg-bin/show_pathway?bdi00410/bdi:100824039%09red/bdi:100832855%09red/bdi:100836459%09red/bdi:100823564%09red/bdi:100835945%09red/bdi:100838312%09red/bdi:100824747%09red/bdi:100825286%09red/bdi:100824147%09red/bdi:104584764%09red/bdi:100832399%09red/bdi:100831817%09red
Pentose and glucuronate interconversions	KEGG PATHWAY	bdi00040	16	66	0.00297372	0.0245177	BRADI3G27926|BRADI1G17940|BRADI2G23460|BRADI3G01640|BRADI2G49500|BRADI2G09090|BRADI1G10650|BRADI2G19420|BRADI1G04630|BRADI1G22147|BRADI2G54890|BRADI2G27930|BRADI2G46400|BRADI2G11860|BRADI5G01135|BRADI3G37340	http://www.genome.jp/kegg-bin/show_pathway?bdi00040/bdi:100830406%09red/bdi:100845585%09red/bdi:100829721%09red/bdi:100834927%09red/bdi:100821904%09red/bdi:100837556%09red/bdi:100830100%09red/bdi:100824585%09red/bdi:100842200%09red/bdi:100833535%09red/bdi:100831935%09red/bdi:100846809%09red/bdi:100836397%09red/bdi:100823204%09red/bdi:100841005%09red/bdi:100843486%09red
Plant hormone signal transduction	KEGG PATHWAY	bdi04075	39	230	0.00301559	0.0245177	BRADI1G17335|BRADI1G09090|BRADI2G33417|BRADI4G28100|BRADI5G24410|BRADI2G05650|BRADI5G24990|BRADI1G72590|BRADI3G33950|BRADI2G16610|BRADI4G31100|BRADI1G72610|BRADI4G29830|BRADI3G44707|BRADI4G08357|BRADI1G37810|BRADI3G46680|BRADI2G32620|BRADI5G21060|BRADI1G05410|BRADI1G23550|BRADI4G02580|BRADI2G34030|BRADI2G45470|BRADI1G36930|BRADI3G10820|novel.1424|BRADI1G72600|BRADI1G14230|BRADI2G46190|BRADI4G3222…	http://www.genome.jp/kegg-bin/show_pathway?bdi04075/bdi:100828418%09red/bdi:100828255%09red/bdi:100834439%09red/bdi:100841836%09red/bdi:100828261%09red/bdi:100824337%09red/bdi:100825520%09red/bdi:100822382%09red/bdi:100829904%09red/bdi:100827599%09red/bdi:100830243%09red/bdi:100841069%09red/bdi:100838998%09red/bdi:100845206%09red/bdi:100842420%09red/bdi:100822328%09red/bdi:100834743%09red/bdi:100…
Fatty acid degradation	KEGG PATHWAY	bdi00071	13	48	0.00319796	0.0245177	BRADI1G21305|BRADI4G41190|BRADI3G49740|BRADI4G24280|BRADI2G55280|BRADI2G35780|BRADI3G50180|BRADI1G21300|BRADI3G50200|BRADI3G27960|BRADI4G16280|BRADI5G17110|BRADI3G20810	http://www.genome.jp/kegg-bin/show_pathway?bdi00071/bdi:100838531%09red/bdi:100832855%09red/bdi:100836459%09red/bdi:100833251%09red/bdi:100822825%09red/bdi:100835945%09red/bdi:100838033%09red/bdi:100824147%09red/bdi:100826134%09red/bdi:104584764%09red/bdi:100832659%09red/bdi:100837824%09red/bdi:100824103%09red
Stilbenoid, diarylheptanoid and gingerol biosynthesis	KEGG PATHWAY	bdi00945	8	22	0.00467766	0.033425	BRADI3G43160|BRADI2G60898|BRADI1G47180|BRADI2G60892|BRADI2G21300|BRADI2G53470|BRADI2G60904|BRADI3G39390	http://www.genome.jp/kegg-bin/show_pathway?bdi00945/bdi:100835531%09red/bdi:100845790%09red/bdi:100832881%09red/bdi:100845484%09red/bdi:100824165%09red/bdi:100839986%09red/bdi:100834523%09red/bdi:100835822%09red
Ascorbate and aldarate metabolism	KEGG PATHWAY	bdi00053	13	51	0.00494109	0.033425	BRADI3G52856|BRADI1G26360|BRADI1G65820|BRADI1G10650|BRADI2G57837|BRADI2G22000|BRADI4G41190|BRADI5G03640|BRADI3G50200|BRADI3G50180|BRADI5G17110|BRADI1G37600|BRADI1G02575	http://www.genome.jp/kegg-bin/show_pathway?bdi00053/bdi:100835828%09red/bdi:100825789%09red/bdi:100835816%09red/bdi:100836459%09red/bdi:104584764%09red/bdi:100824394%09red/bdi:100833535%09red/bdi:100833569%09red/bdi:100838031%09red/bdi:100824967%09red/bdi:100839560%09red/bdi:100835945%09red/bdi:100824147%09red
Ether lipid metabolism	KEGG PATHWAY	bdi00565	9	28	0.00536117	0.0342519	BRADI2G11730|BRADI1G60680|BRADI2G61140|BRADI1G11120|BRADI4G30500|BRADI1G01190|BRADI3G01860|BRADI2G03657|BRADI1G67460	http://www.genome.jp/kegg-bin/show_pathway?bdi00565/bdi:100842756%09red/bdi:100834306%09red/bdi:100827006%09red/bdi:100821862%09red/bdi:100831994%09red/bdi:100841924%09red/bdi:100828927%09red/bdi:100827970%09red/bdi:100821437%09red
Linoleic acid metabolism	KEGG PATHWAY	bdi00591	6	14	0.00751222	0.0454687	BRADI1G11680|BRADI1G09270|BRADI1G11120|BRADI3G07010|BRADI1G67460|BRADI3G07000	http://www.genome.jp/kegg-bin/show_pathway?bdi00591/bdi:100845752%09red/bdi:100827006%09red/bdi:100833634%09red/bdi:100832776%09red/bdi:100831994%09red/bdi:100824090%09red
Biosynthesis of secondary metabolites - unclassified	KEGG PATHWAY	bdi00999	6	15	0.00971225	0.0558455	BRADI3G43160|BRADI5G04760|BRADI3G05750|BRADI3G52350|BRADI2G53470|BRADI3G39390	http://www.genome.jp/kegg-bin/show_pathway?bdi00999/bdi:100842862%09red/bdi:100836460%09red/bdi:100821663%09red/bdi:100832881%09red/bdi:100839986%09red/bdi:100834523%09red
AGE-RAGE signaling pathway in diabetic complications	KEGG PATHWAY	bdi04933	5	11	0.0120587	0.0660358	BRADI1G65610|BRADI3G01930|BRADI2G19990|BRADI2G07720|BRADI3G11470	http://www.genome.jp/kegg-bin/show_pathway?bdi04933/bdi:100832255%09red/bdi:100828208%09red/bdi:100833165%09red/bdi:100831986%09red
Limonene and pinene degradation	KEGG PATHWAY	bdi00903	4	7	0.0138785	0.0716566	BRADI3G50200|BRADI3G50180|BRADI4G41190|BRADI5G17110	http://www.genome.jp/kegg-bin/show_pathway?bdi00903/bdi:100836459%09red/bdi:104584764%09red/bdi:100824147%09red/bdi:100835945%09red
Steroid biosynthesis	KEGG PATHWAY	bdi00100	10	40	0.0143313	0.0716566	BRADI4G20160|BRADI2G25300|BRADI2G25285|BRADI1G33590|BRADI3G18240|BRADI1G54305|BRADI3G41117|BRADI4G23800|BRADI1G69170|BRADI3G53987	http://www.genome.jp/kegg-bin/show_pathway?bdi00100/bdi:100838679%09red/bdi:100834141%09red/bdi:100830254%09red/bdi:100832018%09red/bdi:100834229%09red/bdi:100835430%09red/bdi:100839945%09red/bdi:100826864%09red/bdi:100841751%09red
Arginine and proline metabolism	KEGG PATHWAY	bdi00330	11	48	0.0175103	0.0839035	BRADI4G36870|BRADI1G38687|BRADI4G41190|BRADI2G23507|BRADI5G22220|BRADI2G47960|BRADI3G50200|BRADI3G50180|BRADI2G54920|BRADI5G17110|BRADI3G20677	http://www.genome.jp/kegg-bin/show_pathway?bdi00330/bdi:100824039%09red/bdi:100831817%09red/bdi:100836459%09red/bdi:100823564%09red/bdi:100838312%09red/bdi:100823447%09red/bdi:100843717%09red/bdi:100824147%09red/bdi:104584764%09red/bdi:100835945%09red/bdi:100822226%09red
Arachidonic acid metabolism	KEGG PATHWAY	bdi00590	5	13	0.020271	0.0932465	BRADI5G12205|BRADI1G11120|BRADI1G47140|BRADI1G67460|BRADI2G03357	http://www.genome.jp/kegg-bin/show_pathway?bdi00590/bdi:100821691%09red/bdi:100823240%09red/bdi:100831994%09red/bdi:100827006%09red/bdi:100844645%09red
Fatty acid biosynthesis	KEGG PATHWAY	bdi00061	10	45	0.0269032	0.118995	BRADI1G65140|BRADI1G46610|BRADI1G37040|BRADI1G47226|BRADI3G43850|BRADI4G24280|BRADI1G20860|BRADI3G24417|BRADI2G56847|BRADI4G16280	http://www.genome.jp/kegg-bin/show_pathway?bdi00061/bdi:100821853%09red/bdi:100834926%09red/bdi:100846588%09red/bdi:100822296%09red/bdi:100824053%09red/bdi:100838033%09red/bdi:100838454%09red/bdi:100825420%09red/bdi:100837824%09red/bdi:100841004%09red
Tyrosine metabolism	KEGG PATHWAY	bdi00350	10	49	0.0414992	0.176756	BRADI1G24010|BRADI1G21305|BRADI3G07130|BRADI2G52260|BRADI3G14990|BRADI1G21300|BRADI3G49740|BRADI2G52090|BRADI3G15040|BRADI3G20810	http://www.genome.jp/kegg-bin/show_pathway?bdi00350/bdi:100826040%09red/bdi:100846615%09red/bdi:100838531%09red/bdi:100822825%09red/bdi:100824747%09red/bdi:100825583%09red/bdi:100824492%09red/bdi:100832659%09red/bdi:100822036%09red/bdi:100826134%09red
Glycerophospholipid metabolism	KEGG PATHWAY	bdi00564	18	112	0.0518812	0.213084	BRADI2G11730|BRADI4G04550|BRADI2G33165|BRADI2G55290|BRADI2G17680|BRADI2G21150|BRADI2G61140|BRADI1G11120|BRADI1G60680|BRADI4G30500|BRADI1G01190|BRADI4G40090|BRADI3G01860|BRADI2G23400|BRADI2G03657|BRADI1G67460|BRADI2G44377|BRADI2G60390	http://www.genome.jp/kegg-bin/show_pathway?bdi00564/bdi:100821437%09red/bdi:100842756%09red/bdi:100834306%09red/bdi:100827006%09red/bdi:100841832%09red/bdi:100821862%09red/bdi:100832939%09red/bdi:100821695%09red/bdi:100837979%09red/bdi:100831994%09red/bdi:100841828%09red/bdi:100841924%09red/bdi:100828927%09red/bdi:100825360%09red/bdi:100827970%09red/bdi:100825190%09red/bdi:100830314%09red/bdi:100…
Ubiquinone and other terpenoid-quinone biosynthesis	KEGG PATHWAY	bdi00130	9	45	0.0564213	0.22374	BRADI3G47067|BRADI3G43160|BRADI1G59450|BRADI3G52350|BRADI3G05750|BRADI1G59440|BRADI5G04760|BRADI2G53470|BRADI2G20710	http://www.genome.jp/kegg-bin/show_pathway?bdi00130/bdi:100843372%09red/bdi:100842862%09red/bdi:100836460%09red/bdi:100821663%09red/bdi:100832881%09red/bdi:100832004%09red/bdi:100824188%09red/bdi:100823095%09red/bdi:100839986%09red
Histidine metabolism	KEGG PATHWAY	bdi00340	5	19	0.0636573	0.24402	BRADI3G50200|BRADI3G50180|BRADI4G41190|BRADI3G45260|BRADI5G17110	http://www.genome.jp/kegg-bin/show_pathway?bdi00340/bdi:100826364%09red/bdi:100836459%09red/bdi:104584764%09red/bdi:100824147%09red/bdi:100835945%09red
Sesquiterpenoid and triterpenoid biosynthesis	KEGG PATHWAY	bdi00909	3	8	0.0731546	0.262899	novel.2201|BRADI1G69170|BRADI4G04987	http://www.genome.jp/kegg-bin/show_pathway?bdi00909/bdi:100839945%09red/bdi:100826509%09red/bdi:100833760%09red
Flavone and flavonol biosynthesis	KEGG PATHWAY	bdi00944	3	8	0.0731546	0.262899	BRADI3G04750|BRADI4G16560|BRADI1G61577	http://www.genome.jp/kegg-bin/show_pathway?bdi00944/bdi:100842616%09red/bdi:100840140%09red/bdi:100844617%09red
Other glycan degradation	KEGG PATHWAY	bdi00511	5	21	0.0847604	0.28669	BRADI4G35500|BRADI1G28366|BRADI2G25310|BRADI4G17310|novel.2324	http://www.genome.jp/kegg-bin/show_pathway?bdi00511/bdi:100838983%09red/bdi:100838528%09red/bdi:100831774%09red/bdi:100843668%09red/bdi:100843309%09red
Biotin metabolism	KEGG PATHWAY	bdi00780	5	21	0.0847604	0.28669	BRADI1G20860|BRADI3G43850|BRADI1G46610|BRADI1G37040|BRADI1G47226	http://www.genome.jp/kegg-bin/show_pathway?bdi00780/bdi:100841004%09red/bdi:100825420%09red/bdi:100838454%09red/bdi:100822296%09red/bdi:100824053%09red
Phagosome	KEGG PATHWAY	bdi04145	13	81	0.0891398	0.292888	BRADI3G01930|BRADI3G05590|BRADI1G23770|BRADI3G05010|BRADI2G07720|BRADI3G11470|BRADI2G19990|BRADI1G32430|BRADI1G10150|BRADI2G52790|BRADI1G13090|BRADI2G21340|BRADI2G10970	http://www.genome.jp/kegg-bin/show_pathway?bdi04145/bdi:100832255%09red/bdi:100834775%09red/bdi:100821477%09red/bdi:100846768%09red/bdi:100837180%09red/bdi:100843442%09red/bdi:100833165%09red/bdi:100828208%09red/bdi:100836144%09red/bdi:100843456%09red/bdi:100842099%09red/bdi:100829397%09red
Glutathione metabolism	KEGG PATHWAY	bdi00480	16	107	0.0990478	0.314164	BRADI4G36870|BRADI2G13070|BRADI3G31870|BRADI3G32360|BRADI2G25170|BRADI1G65820|BRADI1G47140|BRADI1G38687|BRADI2G03357|BRADI2G23170|BRADI1G76060|BRADI5G12205|BRADI1G76080|BRADI5G03640|BRADI3G43137|BRADI1G76090	http://www.genome.jp/kegg-bin/show_pathway?bdi00480/bdi:100846854%09red/bdi:100832571%09red/bdi:100837579%09red/bdi:100836544%09red/bdi:100821691%09red/bdi:100838691%09red/bdi:100844645%09red/bdi:100821047%09red/bdi:100823240%09red/bdi:100844487%09red/bdi:100843717%09red/bdi:100846239%09red/bdi:100838031%09red/bdi:100825789%09red/bdi:100838584%09red/bdi:100831817%09red
Valine, leucine and isoleucine degradation	KEGG PATHWAY	bdi00280	8	44	0.101079	0.314164	BRADI4G41190|BRADI3G50180|BRADI3G50200|BRADI3G27960|BRADI2G50010|BRADI5G17110|BRADI4G43510|BRADI2G16396	http://www.genome.jp/kegg-bin/show_pathway?bdi00280/bdi:100822477%09red/bdi:100836459%09red/bdi:100835945%09red/bdi:100825286%09red/bdi:100824147%09red/bdi:104584764%09red/bdi:100824103%09red/bdi:100824695%09red
alpha-Linolenic acid metabolism	KEGG PATHWAY	bdi00592	8	45	0.109981	0.332838	BRADI1G07480|BRADI2G35780|BRADI1G11120|BRADI3G08160|BRADI3G27960|BRADI3G07010|BRADI1G67460|BRADI3G07000	http://www.genome.jp/kegg-bin/show_pathway?bdi00592/bdi:100827006%09red/bdi:100832855%09red/bdi:100842451%09red/bdi:100832776%09red/bdi:100839139%09red/bdi:100831994%09red/bdi:100824090%09red/bdi:100824103%09red
Phenylalanine metabolism	KEGG PATHWAY	bdi00360	7	38	0.115173	0.339612	BRADI1G24010|BRADI3G47110|BRADI3G49280|BRADI3G49260|BRADI3G49250|BRADI5G15830|BRADI3G48840	http://www.genome.jp/kegg-bin/show_pathway?bdi00360/bdi:100839236%09red/bdi:100841454%09red/bdi:100843583%09red/bdi:100829928%09red/bdi:100840340%09red/bdi:100824747%09red/bdi:100845653%09red
Glycerolipid metabolism	KEGG PATHWAY	bdi00561	13	88	0.135166	0.388602	BRADI2G23460|BRADI4G04550|BRADI4G41190|BRADI4G40090|BRADI2G55290|BRADI2G11950|BRADI3G50200|BRADI3G50180|BRADI2G33165|BRADI5G17110|BRADI2G23400|BRADI2G54890|BRADI2G44377	http://www.genome.jp/kegg-bin/show_pathway?bdi00561/bdi:100830160%09red/bdi:100836459%09red/bdi:100838781%09red/bdi:100821904%09red/bdi:100837979%09red/bdi:100832939%09red/bdi:100841828%09red/bdi:100824147%09red/bdi:100846809%09red/bdi:104584764%09red/bdi:100825360%09red/bdi:100835945%09red/bdi:100830314%09red
Isoquinoline alkaloid biosynthesis	KEGG PATHWAY	bdi00950	5	26	0.151026	0.423611	BRADI1G24010|BRADI2G52260|BRADI3G14990|BRADI3G15040|BRADI2G52090	http://www.genome.jp/kegg-bin/show_pathway?bdi00950/bdi:100822036%09red/bdi:100824747%09red/bdi:100824492%09red/bdi:100825583%09red/bdi:100846615%09red
ABC transporters	KEGG PATHWAY	bdi02010	6	34	0.157317	0.427835	BRADI5G12307|BRADI2G47330|BRADI2G48610|BRADI2G36897|BRADI3G52220|BRADI3G12627	http://www.genome.jp/kegg-bin/show_pathway?bdi02010/bdi:100845448%09red/bdi:100830015%09red/bdi:100832253%09red/bdi:100841731%09red/bdi:100827568%09red/bdi:100831251%09red
Base excision repair	KEGG PATHWAY	bdi03410	7	42	0.159973	0.427835	BRADI4G20480|BRADI1G30920|BRADI3G15620|BRADI2G52460|BRADI3G38950|BRADI4G30437|BRADI1G30490	http://www.genome.jp/kegg-bin/show_pathway?bdi03410/bdi:100826261%09red/bdi:100841287%09red/bdi:100836192%09red/bdi:100828020%09red/bdi:100833637%09red/bdi:100836431%09red/bdi:100833898%09red
Glycolysis / Gluconeogenesis	KEGG PATHWAY	bdi00010	17	127	0.171508	0.448261	BRADI4G41000|BRADI2G23460|BRADI4G41190|BRADI2G60450|BRADI3G37020|BRADI1G49300|BRADI1G21305|BRADI1G61070|BRADI3G49740|BRADI1G21300|BRADI3G50200|BRADI3G50180|BRADI5G17110|BRADI2G18877|BRADI2G54890|BRADI3G20810|BRADI3G46780	http://www.genome.jp/kegg-bin/show_pathway?bdi00010/bdi:100839985%09red/bdi:100838531%09red/bdi:100846462%09red/bdi:100846809%09red/bdi:100838090%09red/bdi:100836459%09red/bdi:100835293%09red/bdi:100836478%09red/bdi:100822825%09red/bdi:100837503%09red/bdi:100821904%09red/bdi:100824147%09red/bdi:100826134%09red/bdi:104584764%09red/bdi:100832659%09red/bdi:100835945%09red/bdi:100826327%09red
Pyruvate metabolism	KEGG PATHWAY	bdi00620	11	77	0.183431	0.468768	BRADI4G41190|BRADI4G41000|BRADI5G17700|BRADI3G24417|BRADI3G30230|BRADI2G05620|BRADI3G50200|BRADI3G50180|BRADI3G10330|BRADI5G17110|BRADI2G49540	http://www.genome.jp/kegg-bin/show_pathway?bdi00620/bdi:100844092%09red/bdi:104584764%09red/bdi:100834926%09red/bdi:100822821%09red/bdi:100846462%09red/bdi:100835945%09red/bdi:100824147%09red/bdi:100832025%09red/bdi:100839008%09red/bdi:100827888%09red/bdi:100836459%09red
Taurine and hypotaurine metabolism	KEGG PATHWAY	bdi00430	3	14	0.201341	0.503352	BRADI5G12205|BRADI5G11640|BRADI2G03357	http://www.genome.jp/kegg-bin/show_pathway?bdi00430/bdi:100821691%09red/bdi:100832399%09red/bdi:100844645%09red
Peroxisome	KEGG PATHWAY	bdi04146	11	80	0.213159	0.52156	BRADI3G42780|BRADI4G37860|BRADI2G35780|BRADI3G27960|BRADI4G16280|BRADI4G24280|BRADI4G38460|BRADI3G20000|BRADI4G43510|BRADI1G73877|BRADI3G43070	http://www.genome.jp/kegg-bin/show_pathway?bdi04146/bdi:100831056%09red/bdi:100827426%09red/bdi:100822477%09red/bdi:100824003%09red/bdi:100832855%09red/bdi:100822349%09red/bdi:100845156%09red/bdi:100838033%09red/bdi:100837824%09red/bdi:100842081%09red/bdi:100824103%09red
Galactose metabolism	KEGG PATHWAY	bdi00052	8	55	0.219848	0.526718	BRADI3G39220|BRADI3G01640|BRADI2G60450|BRADI3G37020|BRADI1G49300|BRADI1G61070|BRADI2G18877|BRADI3G46780	http://www.genome.jp/kegg-bin/show_pathway?bdi00052/bdi:100839985%09red/bdi:100829721%09red/bdi:100831154%09red/bdi:100835293%09red/bdi:100837503%09red/bdi:100836478%09red/bdi:100838090%09red/bdi:100826327%09red
Glycosaminoglycan degradation	KEGG PATHWAY	bdi00531	3	15	0.226223	0.530931	BRADI3G54370|BRADI2G25310|BRADI2G59700	http://www.genome.jp/kegg-bin/show_pathway?bdi00531/bdi:100838983%09red/bdi:100839989%09red/bdi:100837386%09red
Monoterpenoid biosynthesis	KEGG PATHWAY	bdi00902	2	8	0.232872	0.535605	BRADI3G02130|BRADI5G16650	http://www.genome.jp/kegg-bin/show_pathway?bdi00902/bdi:100823591%09red/bdi:112269522%09red
Selenocompound metabolism	KEGG PATHWAY	bdi00450	3	16	0.251643	0.567429	BRADI4G01200|BRADI3G30860|BRADI1G13290	http://www.genome.jp/kegg-bin/show_pathway?bdi00450/bdi:100824461%09red/bdi:100831152%09red/bdi:100837608%09red
Porphyrin and chlorophyll metabolism	KEGG PATHWAY	bdi00860	7	50	0.267879	0.592424	BRADI2G07550|BRADI2G09777|BRADI3G11060|BRADI1G13416|BRADI3G03360|BRADI5G26230|BRADI3G30160	http://www.genome.jp/kegg-bin/show_pathway?bdi00860/bdi:100821798%09red/bdi:100843576%09red/bdi:100824873%09red/bdi:100840737%09red/bdi:100846349%09red/bdi:100842430%09red/bdi:100841654%09red
Lysine degradation	KEGG PATHWAY	bdi00310	6	44	0.310144	0.672953	BRADI4G41190|BRADI4G28460|BRADI3G50200|BRADI3G50180|BRADI5G17110|BRADI3G35330	http://www.genome.jp/kegg-bin/show_pathway?bdi00310/bdi:100836459%09red/bdi:104584764%09red/bdi:100824147%09red/bdi:100840833%09red/bdi:100835945%09red/bdi:100843697%09red
Diterpenoid biosynthesis	KEGG PATHWAY	bdi00904	4	27	0.317429	0.673299	BRADI1G57000|BRADI2G50280|BRADI1G59570|BRADI2G04840	http://www.genome.jp/kegg-bin/show_pathway?bdi00904/bdi:100835718%09red/bdi:100834983%09red/bdi:100845998%09red/bdi:100835996%09red
DNA replication	KEGG PATHWAY	bdi03030	7	54	0.327867	0.673299	BRADI5G13357|BRADI3G15620|BRADI2G22360|BRADI3G60420|BRADI3G26420|BRADI1G69980|BRADI2G40600	http://www.genome.jp/kegg-bin/show_pathway?bdi03030/bdi:100845662%09red/bdi:100828397%09red/bdi:100841903%09red/bdi:100823461%09red/bdi:100821405%09red/bdi:100833898%09red/bdi:100821223%09red
Terpenoid backbone biosynthesis	KEGG PATHWAY	bdi00900	7	54	0.327867	0.673299	BRADI5G00970|BRADI4G33910|novel.2201|BRADI2G09777|BRADI2G47610|BRADI2G08730|BRADI2G08220	http://www.genome.jp/kegg-bin/show_pathway?bdi00900/bdi:100834798%09red/bdi:100830402%09red/bdi:104583049%09red/bdi:100821798%09red/bdi:100828238%09red/bdi:100839782%09red/bdi:100833760%09red
Riboflavin metabolism	KEGG PATHWAY	bdi00740	3	20	0.355697	0.705686	BRADI4G16600|BRADI3G43370|BRADI4G16607	http://www.genome.jp/kegg-bin/show_pathway?bdi00740/bdi:100845233%09red/bdi:100843272%09red/bdi:100829740%09red
Cysteine and methionine metabolism	KEGG PATHWAY	bdi00270	12	102	0.355911	0.705686	BRADI1G38687|BRADI4G31820|BRADI3G21450|BRADI5G17700|BRADI4G27450|BRADI2G41840|BRADI1G13290|BRADI4G01200|BRADI1G76140|BRADI2G12150|BRADI3G30860|BRADI1G69627	http://www.genome.jp/kegg-bin/show_pathway?bdi00270/bdi:100831152%09red/bdi:100845808%09red/bdi:100822275%09red/bdi:100844978%09red/bdi:100841399%09red/bdi:100822821%09red/bdi:100837608%09red/bdi:100835465%09red/bdi:100831817%09red/bdi:100824461%09red/bdi:100838946%09red/bdi:100839084%09red
Brassinosteroid biosynthesis	KEGG PATHWAY	bdi00905	2	12	0.37349	0.727988	BRADI4G31380|BRADI2G33050	http://www.genome.jp/kegg-bin/show_pathway?bdi00905/bdi:100839691%09red/bdi:100832500%09red
Phenylalanine, tyrosine and tryptophan biosynthesis	KEGG PATHWAY	bdi00400	6	49	0.394416	0.755964	BRADI3G59237|novel.2052|BRADI5G09030|BRADI1G60750|BRADI5G23460|BRADI5G09020	http://www.genome.jp/kegg-bin/show_pathway?bdi00400/bdi:100846674%09red/bdi:100831349%09red/bdi:100842822%09red/bdi:100834447%09red/bdi:100824118%09red/bdi:100829551%09red
Sulfur metabolism	KEGG PATHWAY	bdi00920	4	31	0.403773	0.761211	BRADI4G12620|BRADI1G76140|BRADI1G71030|BRADI2G20550	http://www.genome.jp/kegg-bin/show_pathway?bdi00920/bdi:100827313%09red/bdi:100822275%09red/bdi:100821707%09red/bdi:100824622%09red
Homologous recombination	KEGG PATHWAY	bdi03440	8	69	0.413672	0.767295	BRADI1G74070|BRADI3G15620|BRADI2G56281|BRADI3G60420|BRADI2G10500|BRADI3G26420|BRADI1G69980|BRADI5G15500	http://www.genome.jp/kegg-bin/show_pathway?bdi03440/bdi:100845662%09red/bdi:100844668%09red/bdi:100828397%09red/bdi:100842954%09red/bdi:100842826%09red/bdi:100846678%09red/bdi:100833898%09red/bdi:100821223%09red
Tropane, piperidine and pyridine alkaloid biosynthesis	KEGG PATHWAY	bdi00960	3	23	0.432744	0.777418	BRADI1G24010|BRADI4G11400|BRADI4G11367	http://www.genome.jp/kegg-bin/show_pathway?bdi00960/bdi:106866905%09red/bdi:100824747%09red/bdi:100838517%09red
Inositol phosphate metabolism	KEGG PATHWAY	bdi00562	7	61	0.436076	0.777418	BRADI1G29140|BRADI1G65610|BRADI1G67420|BRADI2G61140|BRADI1G01190|BRADI2G03657|BRADI3G43150	http://www.genome.jp/kegg-bin/show_pathway?bdi00562/bdi:100821862%09red/bdi:100825755%09red/bdi:100834366%09red/bdi:100841924%09red/bdi:100831986%09red/bdi:100827970%09red/bdi:100839314%09red
Lipoic acid metabolism	KEGG PATHWAY	bdi00785	1	5	0.43941	0.777418	BRADI2G20230	http://www.genome.jp/kegg-bin/show_pathway?bdi00785/bdi:100841632%09red
Zeatin biosynthesis	KEGG PATHWAY	bdi00908	4	33	0.446319	0.777676	BRADI2G51530|BRADI2G34090|BRADI2G27170|BRADI4G29860	http://www.genome.jp/kegg-bin/show_pathway?bdi00908/bdi:100821104%09red/bdi:100821608%09red/bdi:100829181%09red/bdi:100829850%09red
Synthesis and degradation of ketone bodies	KEGG PATHWAY	bdi00072	1	6	0.490965	0.842701	BRADI4G43510	http://www.genome.jp/kegg-bin/show_pathway?bdi00072/bdi:100822477%09red
Glycosphingolipid biosynthesis - ganglio series	KEGG PATHWAY	bdi00604	1	7	0.53778	0.90948	BRADI2G25310	http://www.genome.jp/kegg-bin/show_pathway?bdi00604/bdi:100838983%09red
Propanoate metabolism	KEGG PATHWAY	bdi00640	3	29	0.57427	0.957117	BRADI3G24417|BRADI2G35780|BRADI2G50010	http://www.genome.jp/kegg-bin/show_pathway?bdi00640/bdi:100825286%09red/bdi:100832855%09red/bdi:100834926%09red
Citrate cycle (TCA cycle)	KEGG PATHWAY	bdi00020	5	51	0.594898	0.973732	BRADI4G09770|BRADI3G15050|BRADI2G11480|BRADI4G41000|BRADI5G17700	http://www.genome.jp/kegg-bin/show_pathway?bdi00020/bdi:100829187%09red/bdi:100846462%09red/bdi:100838918%09red/bdi:100822821%09red/bdi:100845535%09red
MAPK signaling pathway - plant	KEGG PATHWAY	bdi04016	14	145	0.607832	0.973732	BRADI1G46450|BRADI2G12790|BRADI4G31130|BRADI1G34030|BRADI2G45470|BRADI4G28100|BRADI4G29500|BRADI3G44707|BRADI2G49040|BRADI1G37810|BRADI3G46680|BRADI1G17242|BRADI2G14210|BRADI1G49950	http://www.genome.jp/kegg-bin/show_pathway?bdi04016/bdi:100841738%09red/bdi:100838916%09red/bdi:100838998%09red/bdi:100823313%09red/bdi:100823033%09red/bdi:100841616%09red/bdi:100828151%09red/bdi:100840898%09red/bdi:100839417%09red/bdi:100833067%09red/bdi:100837174%09red/bdi:100822172%09red/bdi:100833666%09red/bdi:100827423%09red
Tryptophan metabolism	KEGG PATHWAY	bdi00380	5	52	0.610924	0.973732	BRADI3G50200|BRADI3G50180|BRADI4G41190|BRADI5G17110|BRADI2G10302	http://www.genome.jp/kegg-bin/show_pathway?bdi00380/bdi:100829475%09red/bdi:100836459%09red/bdi:104584764%09red/bdi:100824147%09red/bdi:100835945%09red
Betalain biosynthesis	KEGG PATHWAY	bdi00965	1	9	0.618892	0.973732	BRADI2G56780	http://www.genome.jp/kegg-bin/show_pathway?bdi00965/bdi:100844353%09red
Pyrimidine metabolism	KEGG PATHWAY	bdi00240	5	53	0.626575	0.973732	BRADI4G44027|BRADI1G20640|BRADI2G15810|BRADI2G14210|BRADI2G48040	http://www.genome.jp/kegg-bin/show_pathway?bdi00240/bdi:100836311%09red/bdi:100837174%09red/bdi:100834103%09red/bdi:100846103%09red/bdi:100832186%09red
Glycosphingolipid biosynthesis - globo and isoglobo series	KEGG PATHWAY	bdi00603	1	10	0.653945	1	BRADI2G25310	http://www.genome.jp/kegg-bin/show_pathway?bdi00603/bdi:100838983%09red
Carbon fixation in photosynthetic organisms	KEGG PATHWAY	bdi00710	6	67	0.672747	1	BRADI5G04080|BRADI5G17700|BRADI2G05620|BRADI3G30230|BRADI2G49540|BRADI3G27278	http://www.genome.jp/kegg-bin/show_pathway?bdi00710/bdi:112271745%09red/bdi:100825888%09red/bdi:100822821%09red/bdi:100844092%09red/bdi:100832025%09red/bdi:100827888%09red
Butanoate metabolism	KEGG PATHWAY	bdi00650	2	23	0.683355	1	BRADI5G11640|BRADI4G43510	http://www.genome.jp/kegg-bin/show_pathway?bdi00650/bdi:100822477%09red/bdi:100832399%09red
Monobactam biosynthesis	KEGG PATHWAY	bdi00261	1	11	0.685775	1	BRADI4G27450	http://www.genome.jp/kegg-bin/show_pathway?bdi00261/bdi:100835465%09red
Phosphatidylinositol signaling system	KEGG PATHWAY	bdi04070	6	70	0.710368	1	BRADI1G29140|BRADI1G65610|BRADI1G67420|BRADI4G40090|BRADI1G17242|BRADI3G43150	http://www.genome.jp/kegg-bin/show_pathway?bdi04070/bdi:100830160%09red/bdi:100823033%09red/bdi:100825755%09red/bdi:100834366%09red/bdi:100831986%09red/bdi:100839314%09red
Glyoxylate and dicarboxylate metabolism	KEGG PATHWAY	bdi00630	5	63	0.760876	1	BRADI5G04080|BRADI3G15050|BRADI3G27278|BRADI3G05240|BRADI5G17700	http://www.genome.jp/kegg-bin/show_pathway?bdi00630/bdi:112271745%09red/bdi:100825888%09red/bdi:100822821%09red/bdi:100838918%09red/bdi:100828497%09red
Carotenoid biosynthesis	KEGG PATHWAY	bdi00906	2	28	0.776541	1	BRADI1G13760|BRADI1G76870	http://www.genome.jp/kegg-bin/show_pathway?bdi00906/bdi:100822305%09red/bdi:100836591%09red
Lysine biosynthesis	KEGG PATHWAY	bdi00300	1	15	0.786395	1	BRADI4G27450	http://www.genome.jp/kegg-bin/show_pathway?bdi00300/bdi:100835465%09red
Mismatch repair	KEGG PATHWAY	bdi03430	3	43	0.807676	1	BRADI1G69980|BRADI3G60420|BRADI3G26420	http://www.genome.jp/kegg-bin/show_pathway?bdi03430/bdi:100845662%09red/bdi:100828397%09red/bdi:100821223%09red
Fructose and mannose metabolism	KEGG PATHWAY	bdi00051	4	57	0.823976	1	BRADI2G18877|BRADI1G49300|BRADI3G37020|BRADI2G60450	http://www.genome.jp/kegg-bin/show_pathway?bdi00051/bdi:100839985%09red/bdi:100838090%09red/bdi:100836478%09red/bdi:100826327%09red
Nicotinate and nicotinamide metabolism	KEGG PATHWAY	bdi00760	1	18	0.84009	1	BRADI2G26930	http://www.genome.jp/kegg-bin/show_pathway?bdi00760/bdi:100841633%09red
Photosynthesis - antenna proteins	KEGG PATHWAY	bdi00196	1	18	0.84009	1	BRADI4G07380	http://www.genome.jp/kegg-bin/show_pathway?bdi00196/bdi:100841670%09red
Biosynthesis of amino acids	KEGG PATHWAY	bdi01230	18	222	0.847817	1	BRADI3G59237|novel.2052|BRADI3G50660|BRADI3G37020|BRADI4G27450|BRADI1G60750|BRADI1G49300|BRADI5G09030|BRADI5G23460|BRADI2G17192|BRADI1G76140|BRADI2G54920|BRADI2G23507|BRADI4G01200|BRADI2G12150|BRADI3G15050|BRADI5G09020|BRADI1G13290	http://www.genome.jp/kegg-bin/show_pathway?bdi01230/bdi:100846674%09red/bdi:100822275%09red/bdi:100822857%09red/bdi:100823447%09red/bdi:100831349%09red/bdi:100838918%09red/bdi:100836478%09red/bdi:100835465%09red/bdi:100842822%09red/bdi:100834447%09red/bdi:100839985%09red/bdi:100844360%09red/bdi:100824118%09red/bdi:100824461%09red/bdi:100837608%09red/bdi:100829551%09red/bdi:100844978%09red/bdi:100…
2-Oxocarboxylic acid metabolism	KEGG PATHWAY	bdi01210	3	48	0.859669	1	BRADI3G50660|BRADI5G00947|BRADI3G15050	http://www.genome.jp/kegg-bin/show_pathway?bdi01210/bdi:100838918%09red/bdi:100822857%09red/bdi:100830479%09red
Thiamine metabolism	KEGG PATHWAY	bdi00730	1	20	0.868161	1	BRADI2G12740	http://www.genome.jp/kegg-bin/show_pathway?bdi00730/bdi:100832136%09red
Endocytosis	KEGG PATHWAY	bdi04144	11	151	0.888602	1	BRADI2G45700|BRADI2G30500|BRADI1G29140|BRADI5G25580|BRADI1G67420|BRADI1G60680|BRADI4G30500|BRADI5G15490|BRADI3G41520|BRADI3G01860|BRADI1G67660	http://www.genome.jp/kegg-bin/show_pathway?bdi04144/bdi:100842756%09red/bdi:100841500%09red/bdi:100825755%09red/bdi:100844070%09red/bdi:100831192%09red/bdi:100823879%09red/bdi:100834366%09red/bdi:100842522%09red/bdi:100828927%09red/bdi:100843677%09red/bdi:100821437%09red
Nucleotide excision repair	KEGG PATHWAY	bdi03420	4	65	0.888992	1	BRADI1G69980|BRADI3G15620|BRADI3G60420|BRADI3G26420	http://www.genome.jp/kegg-bin/show_pathway?bdi03420/bdi:100845662%09red/bdi:100828397%09red/bdi:100833898%09red/bdi:100821223%09red
Folate biosynthesis	KEGG PATHWAY	bdi00790	1	22	0.891305	1	BRADI2G08250	http://www.genome.jp/kegg-bin/show_pathway?bdi00790/bdi:100846388%09red
SNARE interactions in vesicular transport	KEGG PATHWAY	bdi04130	2	38	0.893547	1	BRADI1G09440|BRADI3G12540	http://www.genome.jp/kegg-bin/show_pathway?bdi04130/bdi:100845035%09red/bdi:100839222%09red
Alanine, aspartate and glutamate metabolism	KEGG PATHWAY	bdi00250	3	53	0.898895	1	BRADI5G11640|BRADI2G17192|BRADI1G15126	http://www.genome.jp/kegg-bin/show_pathway?bdi00250/bdi:100844360%09red/bdi:100832399%09red/bdi:100840890%09red
Carbon metabolism	KEGG PATHWAY	bdi01200	18	242	0.921039	1	BRADI4G41000|BRADI5G04080|BRADI1G21305|BRADI3G37020|BRADI2G60450|BRADI5G17700|BRADI2G35780|BRADI3G05240|BRADI1G49300|BRADI1G21300|BRADI2G05620|BRADI3G30230|BRADI1G76140|BRADI2G50010|BRADI2G18877|BRADI2G49540|BRADI3G27278|BRADI3G15050	http://www.genome.jp/kegg-bin/show_pathway?bdi01200/bdi:112271745%09red/bdi:100825888%09red/bdi:100846462%09red/bdi:100832855%09red/bdi:100838531%09red/bdi:100822821%09red/bdi:100832025%09red/bdi:100838918%09red/bdi:100836478%09red/bdi:100822825%09red/bdi:100839985%09red/bdi:100844092%09red/bdi:100838090%09red/bdi:100822275%09red/bdi:100825286%09red/bdi:100828497%09red/bdi:100827888%09red/bdi:100…
Circadian rhythm - plant	KEGG PATHWAY	bdi04712	2	44	0.933181	1	BRADI3G49660|BRADI4G17230	http://www.genome.jp/kegg-bin/show_pathway?bdi04712/bdi:100822452%09red/bdi:100829639%09red
Pantothenate and CoA biosynthesis	KEGG PATHWAY	bdi00770	1	28	0.939093	1	BRADI3G46720	http://www.genome.jp/kegg-bin/show_pathway?bdi00770/bdi:100835250%09red
Sphingolipid metabolism	KEGG PATHWAY	bdi00600	1	29	0.944698	1	novel.2324	http://www.genome.jp/kegg-bin/show_pathway?bdi00600/bdi:100843668%09red
Glycine, serine and threonine metabolism	KEGG PATHWAY	bdi00260	3	62	0.945437	1	BRADI1G24010|BRADI3G05240|BRADI4G27450	http://www.genome.jp/kegg-bin/show_pathway?bdi00260/bdi:100824747%09red/bdi:100835465%09red/bdi:100828497%09red
Arginine biosynthesis	KEGG PATHWAY	bdi00220	1	31	0.954409	1	BRADI3G50660	http://www.genome.jp/kegg-bin/show_pathway?bdi00220/bdi:100822857%09red
Nitrogen metabolism	KEGG PATHWAY	bdi00910	1	31	0.954409	1	BRADI2G17192	http://www.genome.jp/kegg-bin/show_pathway?bdi00910/bdi:100844360%09red
Pentose phosphate pathway	KEGG PATHWAY	bdi00030	2	50	0.958548	1	BRADI1G49300|BRADI3G37020	http://www.genome.jp/kegg-bin/show_pathway?bdi00030/bdi:100836478%09red/bdi:100839985%09red
Oxidative phosphorylation	KEGG PATHWAY	bdi00190	7	126	0.966382	1	BRADI3G54177|BRADI3G05590|BRADI2G24100|BRADI2G37340|BRADI2G48410|BRADI4G24760|BRADI1G12117	http://www.genome.jp/kegg-bin/show_pathway?bdi00190/bdi:100844944%09red/bdi:100837180%09red/bdi:100821202%09red/bdi:100835404%09red/bdi:100827781%09red/bdi:100827916%09red/bdi:100831040%09red
Photosynthesis	KEGG PATHWAY	bdi00195	3	72	0.973388	1	BRADI1G05757|BRADI3G13160|BRADI4G40780	http://www.genome.jp/kegg-bin/show_pathway?bdi00195/bdi:6439849%09red/bdi:100826463%09red/bdi:100843409%09red
Plant-pathogen interaction	KEGG PATHWAY	bdi04626	9	162	0.979458	1	BRADI4G31130|BRADI2G12790|BRADI2G50920|BRADI3G34380|BRADI2G21390|BRADI2G49040|BRADI1G17242|BRADI3G07230|BRADI1G76560	http://www.genome.jp/kegg-bin/show_pathway?bdi04626/bdi:100841738%09red/bdi:100836450%09red/bdi:100823033%09red/bdi:100832463%09red/bdi:100825219%09red/bdi:100833067%09red/bdi:100833790%09red/bdi:100832077%09red/bdi:100827423%09red
N-Glycan biosynthesis	KEGG PATHWAY	bdi00510	1	40	0.980882	1	BRADI3G52710	http://www.genome.jp/kegg-bin/show_pathway?bdi00510/bdi:100846306%09red
Purine metabolism	KEGG PATHWAY	bdi00230	4	95	0.984174	1	BRADI4G44027|BRADI4G12620|BRADI2G14210|BRADI1G71030	http://www.genome.jp/kegg-bin/show_pathway?bdi00230/bdi:100827313%09red/bdi:100837174%09red/bdi:100824622%09red/bdi:100832186%09red
mRNA surveillance pathway	KEGG PATHWAY	bdi03015	6	126	0.985207	1	BRADI1G37200|BRADI1G07300|BRADI4G27050|BRADI1G64220|BRADI3G35340|BRADI2G17210	http://www.genome.jp/kegg-bin/show_pathway?bdi03015/bdi:100832862%09red/bdi:100825966%09red/bdi:100827101%09red/bdi:100839859%09red/bdi:100831657%09red/bdi:100846563%09red
RNA degradation	KEGG PATHWAY	bdi03018	5	117	0.989875	1	BRADI1G37200|BRADI2G06660|BRADI1G49300|BRADI4G27050|BRADI3G37020	http://www.genome.jp/kegg-bin/show_pathway?bdi03018/bdi:100839985%09red/bdi:100836478%09red/bdi:100825966%09red/bdi:100821293%09red/bdi:100846563%09red
RNA transport	KEGG PATHWAY	bdi03013	5	164	0.99964	1	BRADI1G37200|BRADI1G75470|BRADI4G45170|BRADI4G27050|BRADI1G47040	http://www.genome.jp/kegg-bin/show_pathway?bdi03013/bdi:100828026%09red/bdi:100832691%09red/bdi:100825966%09red/bdi:100844736%09red/bdi:100846563%09red
Ribosome biogenesis in eukaryotes	KEGG PATHWAY	bdi03008	1	89	0.999832	1	BRADI4G45170	http://www.genome.jp/kegg-bin/show_pathway?bdi03008/bdi:100828026%09red
Ubiquitin mediated proteolysis	KEGG PATHWAY	bdi04120	2	140	0.999983	1	BRADI1G62150|BRADI1G62490	http://www.genome.jp/kegg-bin/show_pathway?bdi04120/bdi:100832893%09red/bdi:100836585%09red
Ribosome	KEGG PATHWAY	bdi03010	7	313	1	1	BRADI1G02030|BRADI1G77060|BRADI3G58780|BRADI5G21120|BRADI2G52710|BRADI1G67170|BRADI4G24630	http://www.genome.jp/kegg-bin/show_pathway?bdi03010/bdi:100822960%09red/bdi:100845528%09red/bdi:100845574%09red/bdi:100843714%09red/bdi:100841775%09red/bdi:100829255%09red/bdi:100828463%09red
Spliceosome	KEGG PATHWAY	bdi03040	1	197	1	1	BRADI2G56670	http://www.genome.jp/kegg-bin/show_pathway?bdi03040/bdi:100841208%09red
Protein processing in endoplasmic reticulum	KEGG PATHWAY	bdi04141	1	199	1	1	BRADI1G68440	http://www.genome.jp/kegg-bin/show_pathway?bdi04141/bdi:100823304%09red
--------------------
#Term	Database	ID	Input number	Background number	P-Value	Corrected P-Value	Input	Hyperlink
--------------------
#Term	Database	ID	Input number	Background number	P-Value	Corrected P-Value	Input	Hyperlink
--------------------

## Sheet: Downregulated
##Databases: KEGG PATHWAY
##Statistical test method: hypergeometric test / Fisher's exact test
##FDR correction method: Benjamini and Hochberg
#Term	Database	ID	Input number	Background number	P-Value	Corrected P-Value	Input	Hyperlink
Glutathione metabolism	KEGG PATHWAY	bdi00480	12	107	0.000275878	0.0133796	BRADI3G31860|BRADI2G13120|BRADI2G35950|BRADI1G11220|BRADI2G35930|BRADI3G31727|BRADI3G31880|BRADI2G60760|BRADI1G34727|BRADI3G31850|BRADI3G31777|novel.279	http://www.genome.jp/kegg-bin/show_pathway?bdi00480/bdi:100842990%09red/bdi:100835012%09red/bdi:100835322%09red/bdi:100843078%09red/bdi:100843347%09red/bdi:100844797%09red/bdi:100841867%09red/bdi:112268493%09red/bdi:100820964%09red/bdi:100844487%09red/bdi:100828479%09red/bdi:100832823%09red
Plant-pathogen interaction	KEGG PATHWAY	bdi04626	15	162	0.000347521	0.0133796	BRADI4G44970|BRADI5G01167|BRADI3G39630|BRADI3G39620|BRADI4G09247|BRADI2G22440|BRADI1G55080|BRADI1G30130|BRADI2G61150|BRADI3G22540|BRADI1G53830|BRADI1G12360|BRADI4G14270|BRADI2G20660|BRADI5G14170	http://www.genome.jp/kegg-bin/show_pathway?bdi04626/bdi:100826687%09red/bdi:100840035%09red/bdi:100841091%09red/bdi:100835596%09red/bdi:100823709%09red/bdi:100838828%09red/bdi:100846086%09red/bdi:100824832%09red/bdi:100844210%09red/bdi:100837590%09red/bdi:100840543%09red/bdi:100823353%09red/bdi:100842218%09red/bdi:100845654%09red/bdi:100823258%09red
MAPK signaling pathway - plant	KEGG PATHWAY	bdi04016	9	145	0.045746	0.845092	BRADI2G53840|BRADI1G65130|novel.262|BRADI2G22440|BRADI2G43140|BRADI1G53830|BRADI1G11650|BRADI1G12360|BRADI4G14270	http://www.genome.jp/kegg-bin/show_pathway?bdi04016/bdi:100821542%09red/bdi:100846086%09red/bdi:112270792%09red/bdi:100826687%09red/bdi:100830593%09red/bdi:100844210%09red/bdi:100840471%09red/bdi:100841628%09red/bdi:100845654%09red
alpha-Linolenic acid metabolism	KEGG PATHWAY	bdi00592	4	45	0.0609857	0.845092	BRADI1G05860|BRADI5G06207|BRADI2G35907|BRADI1G05870	http://www.genome.jp/kegg-bin/show_pathway?bdi00592/bdi:100841875%09red/bdi:100829562%09red/bdi:100839245%09red/bdi:100826659%09red
Plant hormone signal transduction	KEGG PATHWAY	bdi04075	12	230	0.0666486	0.845092	BRADI2G49560|BRADI1G65130|BRADI1G13980|BRADI1G17210|novel.262|BRADI2G59290|BRADI2G23890|BRADI2G53840|BRADI2G07227|BRADI1G11650|BRADI1G12360|BRADI3G08667	http://www.genome.jp/kegg-bin/show_pathway?bdi04075/bdi:100821542%09red/bdi:100822409%09red/bdi:100828688%09red/bdi:100823989%09red/bdi:100844662%09red/bdi:100825908%09red/bdi:100830593%09red/bdi:100840471%09red/bdi:100828542%09red/bdi:100841628%09red/bdi:100845654%09red/bdi:100828495%09red
Phenylalanine, tyrosine and tryptophan biosynthesis	KEGG PATHWAY	bdi00400	4	49	0.0768265	0.845092	BRADI4G08830|BRADI1G35600|BRADI3G31590|BRADI1G41740	http://www.genome.jp/kegg-bin/show_pathway?bdi00400/bdi:100839441%09red/bdi:100839534%09red/bdi:100844752%09red/bdi:100822209%09red
Tyrosine metabolism	KEGG PATHWAY	bdi00350	4	49	0.0768265	0.845092	BRADI1G71880|BRADI1G52290|BRADI1G41740|BRADI5G04070	http://www.genome.jp/kegg-bin/show_pathway?bdi00350/bdi:100844236%09red/bdi:100845872%09red/bdi:100823907%09red/bdi:100822209%09red
Zeatin biosynthesis	KEGG PATHWAY	bdi00908	3	33	0.0951477	0.915797	BRADI1G45090|BRADI2G13410|BRADI2G04700	http://www.genome.jp/kegg-bin/show_pathway?bdi00908/bdi:100832534%09red/bdi:100828694%09red/bdi:100833673%09red
Glycine, serine and threonine metabolism	KEGG PATHWAY	bdi00260	4	62	0.140421	0.924792	BRADI4G34200|BRADI4G34190|BRADI1G35600|BRADI5G04070	http://www.genome.jp/kegg-bin/show_pathway?bdi00260/bdi:100845872%09red/bdi:100834853%09red/bdi:100844752%09red/bdi:100834553%09red
Thiamine metabolism	KEGG PATHWAY	bdi00730	2	20	0.142804	0.924792	BRADI1G64530|BRADI1G54890	http://www.genome.jp/kegg-bin/show_pathway?bdi00730/bdi:100834537%09red/bdi:100821434%09red
Tropane, piperidine and pyridine alkaloid biosynthesis	KEGG PATHWAY	bdi00960	2	23	0.175053	0.924792	BRADI1G41740|BRADI5G04070	http://www.genome.jp/kegg-bin/show_pathway?bdi00960/bdi:100845872%09red/bdi:100822209%09red
Protein processing in endoplasmic reticulum	KEGG PATHWAY	bdi04141	9	199	0.183032	0.924792	BRADI3G39630|BRADI3G39620|BRADI3G35770|BRADI1G30130|BRADI3G49870|novel.175|BRADI1G66590|BRADI1G66800|BRADI1G44230	http://www.genome.jp/kegg-bin/show_pathway?bdi04141/bdi:100827922%09red/bdi:100840035%09red/bdi:100843335%09red/bdi:100821720%09red/bdi:106865399%09red/bdi:100843879%09red/bdi:100840543%09red/bdi:100823353%09red/bdi:100834539%09red
Isoquinoline alkaloid biosynthesis	KEGG PATHWAY	bdi00950	2	26	0.208296	0.924792	BRADI1G41740|BRADI5G04070	http://www.genome.jp/kegg-bin/show_pathway?bdi00950/bdi:100845872%09red/bdi:100822209%09red
Pentose phosphate pathway	KEGG PATHWAY	bdi00030	3	50	0.217155	0.924792	BRADI3G16927|BRADI2G24090|BRADI2G45890	http://www.genome.jp/kegg-bin/show_pathway?bdi00030/bdi:100834106%09red/bdi:100844483%09red/bdi:100823162%09red
Cysteine and methionine metabolism	KEGG PATHWAY	bdi00270	5	102	0.225512	0.924792	BRADI3G26930|BRADI1G41740|BRADI3G08350|novel.19|novel.727	http://www.genome.jp/kegg-bin/show_pathway?bdi00270/bdi:100831548%09red/bdi:100846131%09red/bdi:100828612%09red/bdi:100835888%09red/bdi:100822209%09red
Cyanoamino acid metabolism	KEGG PATHWAY	bdi00460	3	52	0.23322	0.924792	BRADI1G33040|BRADI2G27770|BRADI4G39657	http://www.genome.jp/kegg-bin/show_pathway?bdi00460/bdi:100827055%09red/bdi:100821583%09red/bdi:100844710%09red
Sphingolipid metabolism	KEGG PATHWAY	bdi00600	2	29	0.242107	0.924792	BRADI3G29810|BRADI3G13520	http://www.genome.jp/kegg-bin/show_pathway?bdi00600/bdi:100843668%09red/bdi:100831756%09red
Galactose metabolism	KEGG PATHWAY	bdi00052	3	55	0.257685	0.924792	BRADI5G09420|BRADI1G48050|BRADI3G29810	http://www.genome.jp/kegg-bin/show_pathway?bdi00052/bdi:100838542%09red/bdi:100839679%09red/bdi:100831756%09red
Glycerophospholipid metabolism	KEGG PATHWAY	bdi00564	5	112	0.282685	0.924792	BRADI3G41460|BRADI2G61040|BRADI1G14983|BRADI2G34290|BRADI2G48420	http://www.genome.jp/kegg-bin/show_pathway?bdi00564/bdi:100842769%09red/bdi:100836423%09red/bdi:100828291%09red/bdi:100822116%09red/bdi:100822640%09red
Glycosphingolipid biosynthesis - globo and isoglobo series	KEGG PATHWAY	bdi00603	1	10	0.287572	0.924792	BRADI3G29810	http://www.genome.jp/kegg-bin/show_pathway?bdi00603/bdi:100831756%09red
ABC transporters	KEGG PATHWAY	bdi02010	2	34	0.298772	0.924792	BRADI5G03477|BRADI2G47360	http://www.genome.jp/kegg-bin/show_pathway?bdi02010/bdi:100821886%09red/bdi:100829597%09red
Glycerolipid metabolism	KEGG PATHWAY	bdi00561	4	88	0.305507	0.924792	BRADI3G20020|BRADI3G29810|BRADI2G61040|BRADI3G37327	http://www.genome.jp/kegg-bin/show_pathway?bdi00561/bdi:100822971%09red/bdi:100843184%09red/bdi:100822116%09red/bdi:100831756%09red
Brassinosteroid biosynthesis	KEGG PATHWAY	bdi00905	1	12	0.330176	0.924792	BRADI5G12990	http://www.genome.jp/kegg-bin/show_pathway?bdi00905/bdi:100833643%09red
Phenylalanine metabolism	KEGG PATHWAY	bdi00360	2	38	0.343643	0.924792	BRADI1G41740|BRADI5G04070	http://www.genome.jp/kegg-bin/show_pathway?bdi00360/bdi:100845872%09red/bdi:100822209%09red
Pentose and glucuronate interconversions	KEGG PATHWAY	bdi00040	3	66	0.34918	0.924792	BRADI3G01901|BRADI3G42030|BRADI3G37327	http://www.genome.jp/kegg-bin/show_pathway?bdi00040/bdi:100843184%09red/bdi:100834423%09red/bdi:100843665%09red
Vitamin B6 metabolism	KEGG PATHWAY	bdi00750	1	13	0.350513	0.924792	BRADI1G74300	http://www.genome.jp/kegg-bin/show_pathway?bdi00750/bdi:100837310%09red
Carbon fixation in photosynthetic organisms	KEGG PATHWAY	bdi00710	3	67	0.357508	0.924792	BRADI4G31003|BRADI2G24090|novel.727	http://www.genome.jp/kegg-bin/show_pathway?bdi00710/bdi:100831548%09red/bdi:100834106%09red/bdi:100824435%09red
Steroid biosynthesis	KEGG PATHWAY	bdi00100	2	40	0.365743	0.924792	BRADI3G22850|BRADI3G22840	http://www.genome.jp/kegg-bin/show_pathway?bdi00100/bdi:100844692%09red/bdi:100845001%09red
Glycolysis / Gluconeogenesis	KEGG PATHWAY	bdi00010	5	127	0.372363	0.924792	BRADI1G51540|BRADI1G71880|BRADI2G24090|BRADI3G37327|BRADI1G64630	http://www.genome.jp/kegg-bin/show_pathway?bdi00010/bdi:100844236%09red/bdi:100843184%09red/bdi:100836068%09red/bdi:100834645%09red/bdi:100834106%09red
Biosynthesis of amino acids	KEGG PATHWAY	bdi01230	8	222	0.398289	0.924792	BRADI4G31003|BRADI3G31590|BRADI3G08350|BRADI1G35600|BRADI1G51540|BRADI4G08830|BRADI3G16927|BRADI1G41740	http://www.genome.jp/kegg-bin/show_pathway?bdi01230/bdi:100834645%09red/bdi:100824435%09red/bdi:100839441%09red/bdi:100846131%09red/bdi:100844752%09red/bdi:100839534%09red/bdi:100844483%09red/bdi:100822209%09red
Lysine degradation	KEGG PATHWAY	bdi00310	2	44	0.409018	0.924792	BRADI4G34200|BRADI4G34190	http://www.genome.jp/kegg-bin/show_pathway?bdi00310/bdi:100834853%09red/bdi:100834553%09red
Ubiquinone and other terpenoid-quinone biosynthesis	KEGG PATHWAY	bdi00130	2	45	0.419614	0.924792	BRADI0007S00220|BRADI1G41740	http://www.genome.jp/kegg-bin/show_pathway?bdi00130/bdi:100822209%09red/bdi:100840598%09red
Flavonoid biosynthesis	KEGG PATHWAY	bdi00941	2	47	0.440508	0.924792	BRADI4G36970|BRADI3G36860	http://www.genome.jp/kegg-bin/show_pathway?bdi00941/bdi:100846154%09red/bdi:100831871%09red
2-Oxocarboxylic acid metabolism	KEGG PATHWAY	bdi01210	2	48	0.450799	0.924792	BRADI4G31003|BRADI4G39657	http://www.genome.jp/kegg-bin/show_pathway?bdi01210/bdi:100824435%09red/bdi:100844710%09red
Ascorbate and aldarate metabolism	KEGG PATHWAY	bdi00053	2	51	0.481008	0.924792	BRADI3G01901|BRADI3G13700	http://www.genome.jp/kegg-bin/show_pathway?bdi00053/bdi:100843665%09red/bdi:100846108%09red
Carbon metabolism	KEGG PATHWAY	bdi01200	8	242	0.489791	0.924792	BRADI4G31003|BRADI1G71880|BRADI1G64630|BRADI3G08350|novel.727|BRADI1G51540|BRADI3G16927|BRADI2G24090	http://www.genome.jp/kegg-bin/show_pathway?bdi01200/bdi:100831548%09red/bdi:100834645%09red/bdi:100824435%09red/bdi:100846131%09red/bdi:100834106%09red/bdi:100844483%09red/bdi:100844236%09red/bdi:100836068%09red
Other glycan degradation	KEGG PATHWAY	bdi00511	1	21	0.492509	0.924792	BRADI3G13520	http://www.genome.jp/kegg-bin/show_pathway?bdi00511/bdi:100843668%09red
Starch and sucrose metabolism	KEGG PATHWAY	bdi00500	5	148	0.497047	0.924792	BRADI5G09420|BRADI1G33040|BRADI3G53790|BRADI2G27770|BRADI2G19710	http://www.genome.jp/kegg-bin/show_pathway?bdi00500/bdi:100827055%09red/bdi:100838542%09red/bdi:100821583%09red/bdi:100829189%09red/bdi:100821815%09red
RNA degradation	KEGG PATHWAY	bdi03018	4	117	0.502504	0.924792	BRADI5G26650|BRADI4G25640|BRADI1G51540|BRADI4G33878	http://www.genome.jp/kegg-bin/show_pathway?bdi03018/bdi:100827114%09red/bdi:100834645%09red/bdi:100821137%09red/bdi:100821768%09red
Stilbenoid, diarylheptanoid and gingerol biosynthesis	KEGG PATHWAY	bdi00945	1	22	0.507923	0.924792	BRADI3G36860	http://www.genome.jp/kegg-bin/show_pathway?bdi00945/bdi:100831871%09red
Fructose and mannose metabolism	KEGG PATHWAY	bdi00051	2	57	0.538238	0.924792	BRADI3G42030|BRADI2G24090	http://www.genome.jp/kegg-bin/show_pathway?bdi00051/bdi:100834106%09red/bdi:100834423%09red
Metabolic pathways	KEGG PATHWAY	bdi01100	68	2189	0.544061	0.924792	BRADI5G21440|BRADI3G31590|BRADI1G47000|BRADI1G71880|BRADI3G37327|BRADI3G36860|BRADI3G31727|BRADI2G35907|BRADI1G35600|BRADI3G06780|BRADI3G08350|BRADI3G53790|BRADI1G34727|BRADI3G22850|novel.727|BRADI2G13410|BRADI3G13520|BRADI2G45890|BRADI3G31860|BRADI2G19710|BRADI4G31003|BRADI1G48050|BRADI2G24090|BRADI2G07407|BRADI1G44000|BRADI1G05860|BRADI3G29810|BRADI2G48420|BRADI1G51540|BRADI2G60760|BRADI3G13700…	http://www.genome.jp/kegg-bin/show_pathway?bdi01100/bdi:100822971%09red/bdi:100834423%09red/bdi:100822640%09red/bdi:100843078%09red/bdi:100833673%09red/bdi:100828291%09red/bdi:100831871%09red/bdi:100834553%09red/bdi:100828479%09red/bdi:100832823%09red/bdi:100832029%09red/bdi:100828612%09red/bdi:100821434%09red/bdi:100830985%09red/bdi:100831756%09red/bdi:100829329%09red/bdi:100834645%09red/bdi:100…
Biosynthesis of unsaturated fatty acids	KEGG PATHWAY	bdi01040	1	27	0.578252	0.924792	BRADI4G32120	http://www.genome.jp/kegg-bin/show_pathway?bdi01040/bdi:100829329%09red
Diterpenoid biosynthesis	KEGG PATHWAY	bdi00904	1	27	0.578252	0.924792	BRADI5G21440	http://www.genome.jp/kegg-bin/show_pathway?bdi00904/bdi:100828967%09red
Biosynthesis of secondary metabolites	KEGG PATHWAY	bdi01110	35	1149	0.588689	0.924792	BRADI5G21440|BRADI3G31590|BRADI1G71880|BRADI3G37327|BRADI1G64630|BRADI1G35600|BRADI3G08350|BRADI3G22850|BRADI2G04700|BRADI1G44000|BRADI2G13410|BRADI2G35907|BRADI2G24090|BRADI3G16927|BRADI2G49670|BRADI1G33040|BRADI5G06207|BRADI4G08830|BRADI2G34290|BRADI4G39657|BRADI1G45090|BRADI5G04070|BRADI3G22840|BRADI5G12990|BRADI2G27770|BRADI4G36970|BRADI0007S00220|BRADI3G36860|BRADI1G05870|novel.727|BRADI2G61…	http://www.genome.jp/kegg-bin/show_pathway?bdi01110/bdi:100828694%09red/bdi:100822640%09red/bdi:100832534%09red/bdi:100831871%09red/bdi:100833673%09red/bdi:100828967%09red/bdi:100821434%09red/bdi:100840598%09red/bdi:100834645%09red/bdi:100844692%09red/bdi:100822116%09red/bdi:100831734%09red/bdi:100839441%09red/bdi:100846131%09red/bdi:100844752%09red/bdi:100841875%09red/bdi:100843184%09red/bdi:100…
Glyoxylate and dicarboxylate metabolism	KEGG PATHWAY	bdi00630	2	63	0.59096	0.924792	BRADI1G64630|novel.727	http://www.genome.jp/kegg-bin/show_pathway?bdi00630/bdi:100831548%09red/bdi:100836068%09red
Ether lipid metabolism	KEGG PATHWAY	bdi00565	1	28	0.591064	0.924792	BRADI2G34290	http://www.genome.jp/kegg-bin/show_pathway?bdi00565/bdi:100822640%09red
Carotenoid biosynthesis	KEGG PATHWAY	bdi00906	1	28	0.591064	0.924792	BRADI2G49670	http://www.genome.jp/kegg-bin/show_pathway?bdi00906/bdi:100831734%09red
Amino sugar and nucleotide sugar metabolism	KEGG PATHWAY	bdi00520	4	133	0.600592	0.924792	BRADI3G01901|BRADI4G40110|BRADI2G39820|BRADI1G47000	http://www.genome.jp/kegg-bin/show_pathway?bdi00520/bdi:100843665%09red/bdi:100838476%09red/bdi:100830985%09red/bdi:100846585%09red
Arginine biosynthesis	KEGG PATHWAY	bdi00220	1	31	0.627213	0.924792	BRADI4G31003	http://www.genome.jp/kegg-bin/show_pathway?bdi00220/bdi:100824435%09red
Sulfur metabolism	KEGG PATHWAY	bdi00920	1	31	0.627213	0.924792	BRADI3G08350	http://www.genome.jp/kegg-bin/show_pathway?bdi00920/bdi:100846131%09red
Phosphatidylinositol signaling system	KEGG PATHWAY	bdi04070	2	70	0.646631	0.924792	BRADI4G14270|BRADI1G53830	http://www.genome.jp/kegg-bin/show_pathway?bdi04070/bdi:100826687%09red/bdi:100844210%09red
Pyruvate metabolism	KEGG PATHWAY	bdi00620	2	77	0.696125	0.924792	BRADI1G64630|novel.727	http://www.genome.jp/kegg-bin/show_pathway?bdi00620/bdi:100831548%09red/bdi:100836068%09red
SNARE interactions in vesicular transport	KEGG PATHWAY	bdi04130	1	38	0.69963	0.924792	BRADI2G33030	http://www.genome.jp/kegg-bin/show_pathway?bdi04130/bdi:100825105%09red
Peroxisome	KEGG PATHWAY	bdi04146	2	80	0.715514	0.924792	BRADI4G34200|BRADI4G34190	http://www.genome.jp/kegg-bin/show_pathway?bdi04146/bdi:100834853%09red/bdi:100834553%09red
beta-Alanine metabolism	KEGG PATHWAY	bdi00410	1	40	0.717609	0.924792	BRADI5G04070	http://www.genome.jp/kegg-bin/show_pathway?bdi00410/bdi:100845872%09red
Base excision repair	KEGG PATHWAY	bdi03410	1	42	0.734513	0.924792	BRADI5G25880	http://www.genome.jp/kegg-bin/show_pathway?bdi03410/bdi:100844435%09red
Spliceosome	KEGG PATHWAY	bdi03040	5	197	0.737159	0.924792	BRADI1G11630|BRADI4G33870|BRADI1G04560|BRADI1G66590|BRADI1G20360	http://www.genome.jp/kegg-bin/show_pathway?bdi03040/bdi:100821968%09red/bdi:100827922%09red/bdi:100841185%09red/bdi:100832894%09red/bdi:100830184%09red
RNA transport	KEGG PATHWAY	bdi03013	4	164	0.753701	0.924792	BRADI1G15620|BRADI1G04560|BRADI2G55140|BRADI1G36820	http://www.genome.jp/kegg-bin/show_pathway?bdi03013/bdi:100828380%09red/bdi:100834210%09red/bdi:100845165%09red/bdi:100821968%09red
Fatty acid elongation	KEGG PATHWAY	bdi00062	1	45	0.757992	0.924792	BRADI1G44000	http://www.genome.jp/kegg-bin/show_pathway?bdi00062/bdi:100838880%09red
Fatty acid biosynthesis	KEGG PATHWAY	bdi00061	1	45	0.757992	0.924792	BRADI4G32120	http://www.genome.jp/kegg-bin/show_pathway?bdi00061/bdi:100829329%09red
Fatty acid degradation	KEGG PATHWAY	bdi00071	1	48	0.779397	0.924792	BRADI1G71880	http://www.genome.jp/kegg-bin/show_pathway?bdi00071/bdi:100844236%09red
Citrate cycle (TCA cycle)	KEGG PATHWAY	bdi00020	1	51	0.79891	0.924792	novel.727	http://www.genome.jp/kegg-bin/show_pathway?bdi00020/bdi:100831548%09red
RNA polymerase	KEGG PATHWAY	bdi03020	1	51	0.79891	0.924792	BRADI2G05280	http://www.genome.jp/kegg-bin/show_pathway?bdi03020/bdi:100830304%09red
Tryptophan metabolism	KEGG PATHWAY	bdi00380	1	52	0.805024	0.924792	BRADI2G07407	http://www.genome.jp/kegg-bin/show_pathway?bdi00380/bdi:100832029%09red
Alanine, aspartate and glutamate metabolism	KEGG PATHWAY	bdi00250	1	53	0.810952	0.924792	BRADI4G31003	http://www.genome.jp/kegg-bin/show_pathway?bdi00250/bdi:100824435%09red
Ubiquitin mediated proteolysis	KEGG PATHWAY	bdi04120	3	140	0.812691	0.924792	BRADI2G01710|novel.2051|novel.1009	http://www.genome.jp/kegg-bin/show_pathway?bdi04120/bdi:100823667%09red/bdi:100833131%09red/bdi:106866142%09red
Terpenoid backbone biosynthesis	KEGG PATHWAY	bdi00900	1	54	0.816699	0.924792	BRADI1G54890	http://www.genome.jp/kegg-bin/show_pathway?bdi00900/bdi:100821434%09red
Proteasome	KEGG PATHWAY	bdi03050	1	64	0.865399	0.961036	novel.641	http://www.genome.jp/kegg-bin/show_pathway?bdi03050/bdi:100833650%09red
Fatty acid metabolism	KEGG PATHWAY	bdi01212	1	72	0.894871	0.961036	BRADI4G32120	http://www.genome.jp/kegg-bin/show_pathway?bdi01212/bdi:100829329%09red
mRNA surveillance pathway	KEGG PATHWAY	bdi03015	2	126	0.903593	0.961036	BRADI2G27120|BRADI1G04560	http://www.genome.jp/kegg-bin/show_pathway?bdi03015/bdi:100845489%09red/bdi:100821968%09red
Phenylpropanoid biosynthesis	KEGG PATHWAY	bdi00940	4	222	0.914703	0.961036	BRADI2G42380|BRADI1G33040|BRADI3G36860|BRADI2G27770	http://www.genome.jp/kegg-bin/show_pathway?bdi00940/bdi:100827055%09red/bdi:100832456%09red/bdi:100821583%09red/bdi:100831871%09red
Phagosome	KEGG PATHWAY	bdi04145	1	81	0.920394	0.961036	BRADI1G08357	http://www.genome.jp/kegg-bin/show_pathway?bdi04145/bdi:100822378%09red
Ribosome biogenesis in eukaryotes	KEGG PATHWAY	bdi03008	1	89	0.937833	0.961036	BRADI1G36820	http://www.genome.jp/kegg-bin/show_pathway?bdi03008/bdi:100845165%09red
Purine metabolism	KEGG PATHWAY	bdi00230	1	95	0.948358	0.961036	BRADI5G14910	http://www.genome.jp/kegg-bin/show_pathway?bdi00230/bdi:100827842%09red
Endocytosis	KEGG PATHWAY	bdi04144	2	151	0.948555	0.961036	BRADI2G34290|BRADI1G66590	http://www.genome.jp/kegg-bin/show_pathway?bdi04144/bdi:100827922%09red/bdi:100822640%09red
Ribosome	KEGG PATHWAY	bdi03010	1	313	0.99994	0.99994	BRADI4G22070	http://www.genome.jp/kegg-bin/show_pathway?bdi03010/bdi:100823401%09red
--------------------
#Term	Database	ID	Input number	Background number	P-Value	Corrected P-Value	Input	Hyperlink
--------------------
#Term	Database	ID	Input number	Background number	P-Value	Corrected P-Value	Input	Hyperlink
--------------------
