# Supplementary material for: Screening of Salt Stress Responsive Genes in Brachypodium distachyon (L.) Beauv. by Transcriptome Analysis
Source: Plants (Basel). 2020 Nov 9;9(11):1522. doi: 10.3390/plants9111522 (PMC7697870; doi:10.3390/plants9111522)
Supplement: Supplementary file 1 [file plants-09-01522-s001.zip › Supplementary materials/Table S5 Transcription factors differentially expressed under salt stress in B. distachyon.xls]

## Sheet: Upregulated TFs
Table S5: Transcription factors differentially expressed under salt stress in B.distachyon
Gene ID	TF family	Pattern
BRADI4G30617	AP2/ERF->AP2/ERF-AP2	UP
BRADI1G30337	AP2/ERF->AP2/ERF-AP2	UP
BRADI4G43877	AP2/ERF->AP2/ERF-AP2	UP
BRADI3G07450	AP2/ERF->AP2/ERF-ERF	UP
BRADI3G33355	AP2/ERF->AP2/ERF-ERF	UP
BRADI5G17610	AP2/ERF->AP2/ERF-ERF	UP
BRADI1G36590	AP2/ERF->AP2/ERF-ERF	UP
BRADI3G31600	AP2/ERF->AP2/ERF-ERF	UP
BRADI3G50620	AP2/ERF->AP2/ERF-ERF	UP
BRADI3G08790	AP2/ERF->AP2/ERF-ERF	UP
BRADI5G17640	AP2/ERF->AP2/ERF-ERF	UP
BRADI1G38110	AP2/ERF->AP2/ERF-ERF	UP
BRADI2G21067	AP2/ERF->AP2/ERF-ERF	UP
BRADI1G46690	AP2/ERF->AP2/ERF-ERF	UP
BRADI2G09434	AP2/ERF->AP2/ERF-ERF	UP
BRADI1G67350	AP2/ERF->AP2/ERF-ERF	UP
BRADI1G46120	AP2/ERF->AP2/ERF-ERF	UP
BRADI3G50630	AP2/ERF->AP2/ERF-ERF	UP
novel.2262	B3	UP
BRADI4G25170	B3->B3	UP
BRADI1G14510	B3->B3	UP
BRADI2G46190	B3->B3-ARF	UP
BRADI2G16610	B3->B3-ARF	UP
BRADI1G46602	B3->B3-ARF	UP
BRADI1G23550	BES1	UP
BRADI3G52150	bHLH	UP
BRADI5G01900	bHLH	UP
BRADI4G19577	bHLH	UP
BRADI2G36740	bHLH	UP
BRADI1G77070	bHLH	UP
BRADI4G17460	bHLH	UP
BRADI5G06620	bHLH	UP
BRADI3G40860	bHLH	UP
BRADI3G41930	bHLH	UP
BRADI1G67500	bHLH	UP
BRADI1G35990	bHLH	UP
BRADI4G34870	bHLH	UP
BRADI1G69190	bHLH	UP
BRADI3G41510	bHLH	UP
BRADI1G73140	bHLH	UP
BRADI1G46100	bHLH	UP
BRADI2G00730	bHLH	UP
BRADI2G41390	bHLH	UP
BRADI1G45260	bHLH	UP
BRADI4G32060	bHLH	UP
BRADI2G18200	bHLH	UP
BRADI5G21950	bHLH	UP
BRADI3G58360	bHLH	UP
BRADI1G09177	bHLH	UP
BRADI3G11520	bHLH	UP
BRADI3G38970	bHLH	UP
BRADI2G00720	bHLH	UP
BRADI3G56340	bHLH	UP
BRADI2G47730	bHLH	UP
BRADI4G35400	bHLH	UP
BRADI3G38890	bHLH	UP
BRADI3G21460	bHLH	UP
BRADI5G19950	bHLH	UP
BRADI1G10170	bHLH	UP
BRADI3G09340	bZIP	UP
BRADI1G17700	bZIP	UP
BRADI2G06790	bZIP	UP
BRADI1G76690	bZIP	UP
BRADI1G63170	bZIP	UP
BRADI2G50220	bZIP	UP
BRADI1G17335	bZIP	UP
BRADI3G31890	bZIP	UP
BRADI3G00300	bZIP	UP
BRADI2G45567	bZIP	UP
BRADI2G15940	bZIP	UP
BRADI1G07310	bZIP	UP
BRADI4G33000	C2C2->C2C2-Dof	UP
BRADI2G55980	C2C2->C2C2-Dof	UP
BRADI2G24040	C2C2->C2C2-Dof	UP
BRADI3G33200	C2C2->C2C2-GATA	UP
BRADI1G78540	C2C2->C2C2-GATA	UP
BRADI2G12590	C2C2->C2C2-GATA	UP
BRADI1G57070	C2C2->C2C2-YABBY	UP
BRADI1G69900	C2C2->C2C2-YABBY	UP
BRADI1G68730	C2H2	UP
BRADI3G37890	C2H2	UP
BRADI2G52040	C2H2	UP
BRADI4G31770	C2H2	UP
BRADI2G58720	C2H2	UP
BRADI3G26910	C2H2	UP
BRADI1G67230	C2H2	UP
BRADI4G30920	C2H2	UP
BRADI3G33100	C2H2	UP
BRADI2G15670	C3H	UP
BRADI2G45090	C3H	UP
BRADI4G39137	C3H	UP
BRADI4G02390	CPP	UP
novel.2081	Dof	UP
BRADI3G46680	EIL	UP
novel.293	ERF	UP
novel.202	FAR1	UP
BRADI1G17400	GARP->GARP-G2-like	UP
BRADI4G44930	GARP->GARP-G2-like	UP
BRADI2G45117	GRAS	UP
BRADI1G49630	GRAS	UP
BRADI3G57267	GRF	UP
BRADI1G09900	GRF	UP
BRADI3G51685	GRF	UP
BRADI3G26690	HB->HB-BELL	UP
BRADI1G73190	HB->HB-HD-ZIP	UP
BRADI4G01887	HB->HB-HD-ZIP	UP
BRADI3G28970	HB->HB-HD-ZIP	UP
BRADI3G57567	HB->HB-HD-ZIP	UP
BRADI1G51270	HB->HB-HD-ZIP	UP
BRADI2G52160	HB->HB-HD-ZIP	UP
BRADI1G69150	HB->HB-HD-ZIP	UP
BRADI1G46247	HB->HB-HD-ZIP	UP
BRADI3G37810	HB->HB-HD-ZIP	UP
BRADI1G76970	HB->HB-KNOX	UP
BRADI1G57607	HB->HB-KNOX	UP
BRADI1G12677	HB->HB-KNOX	UP
BRADI1G07247	HB->HB-KNOX	UP
BRADI1G17420	HB->HB-WOX	UP
BRADI4G32050	HSF	UP
BRADI2G53690	LBD	UP
BRADI4G44850	LBD	UP
BRADI1G68170	LBD	UP
BRADI4G06510	LIM	UP
BRADI5G16666	LIM	UP
BRADI2G32910	MADS->MADS-MIKC	UP
BRADI1G08340	MADS->MADS-MIKC	UP
BRADI1G21980	MADS->MADS-MIKC	UP
novel.857	MYB	UP
BRADI2G11080	MYB->MYB	UP
BRADI1G20250	MYB->MYB	UP
BRADI1G61397	MYB->MYB	UP
BRADI2G47590	MYB->MYB	UP
BRADI2G17982	MYB->MYB	UP
BRADI4G03970	MYB->MYB	UP
BRADI4G06317	MYB->MYB	UP
BRADI3G56917	MYB->MYB	UP
BRADI2G36730	MYB->MYB	UP
BRADI5G20130	MYB->MYB	UP
BRADI3G38807	MYB->MYB	UP
BRADI3G58770	MYB->MYB	UP
BRADI3G42430	MYB->MYB	UP
BRADI4G43937	MYB->MYB	UP
BRADI5G12417	MYB->MYB	UP
BRADI2G40620	MYB->MYB	UP
BRADI4G22637	MYB->MYB	UP
BRADI3G36660	MYB->MYB	UP
BRADI3G36740	MYB->MYB	UP
BRADI1G64687	MYB->MYB	UP
BRADI4G26180	MYB->MYB	UP
BRADI3G37047	MYB->MYB	UP
BRADI3G46910	MYB->MYB	UP
BRADI2G47887	MYB->MYB	UP
BRADI2G28910	MYB->MYB	UP
BRADI3G17165	MYB->MYB	UP
BRADI2G23710	MYB->MYB	UP
BRADI2G11676	MYB->MYB	UP
BRADI4G36210	MYB->MYB	UP
BRADI5G16672	MYB->MYB	UP
BRADI1G26920	MYB->MYB	UP
BRADI4G29796	MYB->MYB	UP
BRADI4G36460	MYB->MYB	UP
BRADI4G38965	MYB->MYB	UP
BRADI2G05760	MYB->MYB-related	UP
BRADI1G50057	NAC	UP
BRADI3G13727	NAC	UP
BRADI5G12407	NAC	UP
BRADI1G77217	NAC	UP
BRADI2G05700	NAC	UP
BRADI1G52187	NAC	UP
BRADI3G46900	NAC	UP
BRADI5G10640	NAC	UP
BRADI3G37067	NAC	UP
BRADI4G01380	NF-Y->NF-YA	UP
BRADI2G53610	OFP	UP
BRADI2G44060	OFP	UP
BRADI3G31940	OFP	UP
BRADI5G19080	OFP	UP
BRADI4G42087	OFP	UP
BRADI3G35450	OFP	UP
BRADI2G48970	OFP	UP
BRADI2G55870	OFP	UP
BRADI2G07543	OFP	UP
BRADI2G55880	OFP	UP
BRADI3G43000	PLATZ	UP
BRADI4G38790	PLATZ	UP
BRADI5G24670	SBP	UP
BRADI4G34667	SBP	UP
BRADI5G16270	TCP	UP
BRADI3G59320	TCP	UP
BRADI3G49660	TCP	UP
BRADI4G24550	TCP	UP
BRADI1G06460	TCP	UP
BRADI5G24410	Tify	UP
BRADI4G31240	Tify	UP
BRADI4G29830	Tify	UP
BRADI1G72600	Tify	UP
BRADI1G72590	Tify	UP
BRADI1G72610	Tify	UP
BRADI3G10820	Tify	UP
BRADI1G21490	Tify	UP
BRADI5G17150	Trihelix	UP
BRADI3G45300	Trihelix	UP
BRADI1G77610	Trihelix	UP
BRADI3G00697	Trihelix	UP
BRADI2G59440	Trihelix	UP
BRADI4G44342	WRKY	UP
BRADI2G53520	WRKY	UP
BRADI2G30695	WRKY	UP
BRADI4G30360	WRKY	UP
BRADI2G19070	WRKY	UP
BRADI2G48090	WRKY	UP
BRADI2G54720	WRKY	UP

## Sheet: Downregulated TFs
Gene ID	TF family	Pattern
BRADI3G49810	AP2/ERF->AP2/ERF-ERF	DOWN
BRADI2G52380	AP2/ERF->AP2/ERF-ERF	DOWN
BRADI4G35630	AP2/ERF->AP2/ERF-ERF	DOWN
BRADI2G02710	AP2/ERF->AP2/ERF-RAV	DOWN
BRADI2G02720	AP2/ERF->AP2/ERF-RAV	DOWN
BRADI2G60970	bHLH	DOWN
BRADI3G08280	bHLH	DOWN
BRADI2G61050	bHLH	DOWN
BRADI1G13980	bHLH	DOWN
BRADI2G41670	bHLH	DOWN
BRADI1G04280	bHLH	DOWN
BRADI3G01901	bHLH	DOWN
BRADI5G07720	bHLH	DOWN
BRADI2G05950	bHLH	DOWN
BRADI1G47350	bHLH	DOWN
BRADI2G07050	bHLH	DOWN
BRADI3G53060	bHLH	DOWN
BRADI1G37540	bHLH	DOWN
BRADI3G43250	bHLH	DOWN
BRADI1G17210	bZIP	DOWN
BRADI2G23890	bZIP	DOWN
BRADI4G02570	bZIP	DOWN
BRADI2G09720	C2C2->C2C2-Dof	DOWN
BRADI1G73710	C2C2->C2C2-Dof	DOWN
BRADI3G25670	C2C2->C2C2-Dof	DOWN
BRADI3G50050	C2C2->C2C2-YABBY	DOWN
BRADI2G05900	C2H2	DOWN
BRADI2G60020	C2H2	DOWN
BRADI1G03780	C2H2	DOWN
BRADI1G66330	C2H2	DOWN
BRADI4G06290	C3H	DOWN
BRADI1G63570	C3H	DOWN
BRADI4G35950	DBB	DOWN
novel.2229	ERF	DOWN
BRADI1G67770	FAR1	DOWN
novel.1978	FAR1	DOWN
BRADI1G39180	GARP->GARP-G2-like	DOWN
BRADI3G52320	GARP->GARP-G2-like	DOWN
BRADI3G10730	GARP->GARP-G2-like	DOWN
BRADI2G25380	GARP->GARP-G2-like	DOWN
BRADI3G36710	GARP->GARP-G2-like	DOWN
BRADI1G67340	GRAS	DOWN
BRADI3G32890	GRAS	DOWN
BRADI1G60140	GRAS	DOWN
BRADI4G43200	GRAS	DOWN
BRADI3G08570	HB->HB-BELL	DOWN
BRADI3G21480	HB->HB-HD-ZIP	DOWN
BRADI3G03970	HB->HB-other	DOWN
BRADI3G26920	HSF	DOWN
BRADI3G42130	HSF	DOWN
BRADI1G05550	HSF	DOWN
BRADI4G35780	HSF	DOWN
BRADI2G49860	HSF	DOWN
BRADI5G18680	HSF	DOWN
BRADI2G04270	LBD	DOWN
BRADI5G20340	LFY	DOWN
BRADI3G57017	MADS->MADS-MIKC	DOWN
BRADI2G43290	MADS->MADS-M-type	DOWN
novel.467	MYB_related	DOWN
BRADI4G09490	MYB->MYB-related	DOWN
BRADI3G40060	MYB->MYB-related	DOWN
BRADI1G29680	MYB->MYB-related	DOWN
BRADI1G29857	NAC	DOWN
BRADI1G17480	NAC	DOWN
BRADI1G17440	NAC	DOWN
BRADI1G58057	NAC	DOWN
BRADI1G76207	NAC	DOWN
BRADI3G41470	NAC	DOWN
BRADI1G32200	NF-Y->NF-YC	DOWN
BRADI2G05280	NF-Y->NF-YC	DOWN
BRADI1G35697	PLATZ	DOWN
BRADI2G61120	SRS	DOWN
BRADI3G42197	SRS	DOWN
BRADI4G25717	WRKY	DOWN
BRADI2G30800	WRKY	DOWN
BRADI2G22440	WRKY	DOWN
BRADI1G17660	WRKY	DOWN
