# Supplementary material for: Screening of Salt Stress Responsive Genes in Brachypodium distachyon (L.) Beauv. by Transcriptome Analysis
Source: Plants (Basel). 2020 Nov 9;9(11):1522. doi: 10.3390/plants9111522 (PMC7697870; doi:10.3390/plants9111522)
Supplement: Supplementary file 1 [file plants-09-01522-s001.zip › Supplementary materials/Table S6 The information of the qRT–PCR primers.xls]

## Sheet: Sheet1
Table S6: The information of the qRT–PCR primers
Unigene name	Primer information
BRADI1G06870	F	CAAGGAGTGGGACTGGGACA
	R	GGTAGCAGGAGAAGAGGTGGC
BRADI4G30750	F	GTGCCGGACTGCTTCTGCT
	R	CAGGTATGCGTACCGGGTCTT
BRADI1G13760	F	GCTCAGCATTGTCGTGGAA
	R	CAGCCTCCCGAAGAACATC
BRADI5G21030	F	CCAAGTTTCGGGCACCAG
	R	TCCCTCCACATCACTAAGCA
BRADI2G5492	F	CGGTGTTTATGGAGTTTGGT
	R	GGGTGGAGTCGCTGTTCT
BRADI3G17900	F	ATCGCCATGAAGGACCAGA
	R	TCACAGAACGCGGGACACT
BRADI2G60970	F	GGACCTGAGCAACAAGAGC
	R	TGTACGCAGCCCAGAAGC
BRADI3G31777	F	CAGCCGCAGGAGTCGGAGTA
	R	GGAGGTGGAAGCCGTAGGAGA
BRADI4G35356	F	TCGGACCAGACCACCAAC
	R	GTGCCACAAAATGATACACCAG
